# Supplementary material for: Multi-omic analysis of meningeal cerebral amyloid angiopathy reveals enrichment of unsubstituted glucosamine and extracellular proteins
Source: J Neuropathol Exp Neurol. 2025 Mar 29;84(5):398–411. doi: 10.1093/jnen/nlaf018 (PMC12012350; doi:10.1093/jnen/nlaf018)
Supplement: nlaf018_Supplementary_Data [file nlaf018_supplementary_data.zip]

Archive with 6 entries (5 files):
- nlaf018_Supplementary_Data/
- nlaf018_Supplementary_Data/Supplementary Figures.docx
- nlaf018_Supplementary_Data/Supplementary Table 1.xlsx
- nlaf018_Supplementary_Data/Supplementary Table 2.docx
- nlaf018_Supplementary_Data/Supplementary Table 3.docx
- nlaf018_Supplementary_Data/Supplementary Table 4.docx
