# Supplementary material for: Multi-omic analysis of meningeal cerebral amyloid angiopathy reveals enrichment of unsubstituted glucosamine and extracellular proteins
Source: J Neuropathol Exp Neurol. 2025 Mar 29;84(5):398–411. doi: 10.1093/jnen/nlaf018 (PMC12012350; doi:10.1093/jnen/nlaf018)
Supplement: nlaf018_Supplementary_Data [file nlaf018_supplementary_data.zip › nlaf018_Supplementary_Data/Supplementary Table 1.xlsx]

## Sheet: Abundance
uniprot_id	gene_symbol	raw_CAA2	raw_CAA3	raw_CAA4	raw_CAA5	raw_CAA6	raw_N1	raw_N2	raw_N3	raw_N4	raw_CAA9	normalized_CAA2	normalized_CAA3	normalized_CAA4	normalized_CAA5	normalized_CAA6	normalized_N1	normalized_N2	normalized_N3	normalized_N4	normalized_CAA9	imputed_CAA2	imputed_CAA3	imputed_CAA4	imputed_CAA5	imputed_CAA6	imputed_N1	imputed_N2	imputed_N3	imputed_N4	imputed_CAA9	group1	group2	n1	n2	statistic	p	fc	sig
A6NMY6	ANXA2P2		4710	7020			26700	1730		2890			10.3582	10.0256			12.5095	11.2963		11.5017		6.04461	10.3582	10.0256	8.33163	8.40728	12.5095	11.2963	10.4817	11.5017	7.92327	CAA	Control	6	4	0	0.00952	0.74385	down
P02649	APOE	86500	686000	1170000	31300	36700	9360	1890		3500	29900	17.1666	17.5398	17.4095	15.3694	16.3637	10.9827	11.4239		11.7781	15.5357	17.1666	17.5398	17.4095	15.3694	16.3637	10.9827	11.4239	10.4817	11.7781	15.5357	CAA	Control	6	4	24	0.00952	1.48336	up
P06576	ATP5F1B		3000	5660			25300	1300		1940	373		9.71009	9.71417			12.4314	10.884		10.9265	9.21009	6.04461	9.71009	9.71417	8.33163	8.40728	12.4314	10.884	10.4817	10.9265	9.21009	CAA	Control	6	4	0	0.00952	0.766453	down
P10909	CLU	81400	772000	956000	86300	67300	110000	73100	1900	68000	71300	17.079	17.7102	17.1181	16.8326	17.2385	14.558	16.6974	14.0607	16.0586	16.7895	17.079	17.7102	17.1181	16.8326	17.2385	14.558	16.6974	14.0607	16.0586	16.7895	CAA	Control	6	4	24	0.00952	1.11629	up
P35527	KRT9		4100				6440	2250		11100	117		10.1588				10.433	11.6755		13.4435	7.53563	6.04461	10.1588	6.59744	8.33163	8.40728	10.433	11.6755	10.4817	13.4435	7.53563	CAA	Control	6	4	0	0.00952	0.681752	down
P45880	VDAC2			6440			76100	1800		1500				9.9009			14.0257	11.3535		10.5552		6.04461	5.29645	9.9009	8.33163	8.40728	14.0257	11.3535	10.4817	10.5552	7.92327	CAA	Control	6	4	0	0.00952	0.659313	down
Q9NRN5	OLFML3	4870	45300	31900	11400	13700	1170			689	3050	13.0165	13.6196	12.2121	13.9122	14.9421	7.8156			9.43178	12.2424	13.0165	13.6196	12.2121	13.9122	14.9421	7.8156	7.69897	10.4817	9.43178	12.2424	CAA	Control	6	4	24	0.00952	1.50436	up
P02743	APCS	30800	50800	157000	5140	9670	26600	158		7550	5730	15.6769	13.7849	14.5117	12.763	14.4395	12.5041	7.84294		12.8874	13.1521	15.6769	13.7849	14.5117	12.763	14.4395	12.5041	7.84294	10.4817	12.8874	13.1521	CAA	Control	6	4	23	0.019	1.28599	up
P05067	APP	51800	2330000	3150000	662000	485000	14500	1810	7360	884	9010	16.4269	19.3038	18.8384	19.772	20.0879	11.6222	11.3615	16.0144	9.79174	13.8052	16.4269	19.3038	18.8384	19.772	20.0879	11.6222	11.3615	16.0144	9.79174	13.8052	CAA	Control	6	4	23	0.019	1.47892	up
P07355	ANXA2	409	5830	7020			38000	2960		4280	389	9.44922	10.665	10.0256			13.021	12.0712		12.0684	9.27072	9.44922	10.665	10.0256	8.33163	8.40728	13.021	12.0712	10.4817	12.0684	9.27072	CAA	Control	6	4	1	0.019	0.785708	down
P46459	NSF	36.8					99900	1940		339		6.04461					14.4189	11.4616		8.40658		6.04461	5.29645	6.59744	8.33163	8.40728	14.4189	11.4616	10.4817	8.40658	7.92327	CAA	Control	6	4	1	0.019	0.63438	down
P49411	TUFM		2320				31700	1800		522			9.34142				12.7584	11.3535		9.03071		6.04461	9.34142	6.59744	8.33163	8.40728	12.7584	11.3535	10.4817	9.03071	7.92327	CAA	Control	6	4	1	0.019	0.712837	down
P62258	YWHAE		2350				6450	300		957			9.35983				10.4353	8.76829		9.90633		6.04461	9.35983	6.59744	8.33163	8.40728	10.4353	8.76829	10.4817	9.90633	7.92327	CAA	Control	6	4	1	0.019	0.785756	down
Q08431	MFGE8	1420	10300	26500	1310	2740	60100	13000	592	12000	426	11.2399	11.4844	11.9444	10.7905	12.6202	13.6844	14.206	12.3783	13.556	9.40187	11.2399	11.4844	11.9444	10.7905	12.6202	13.6844	14.206	12.3783	13.556	9.40187	CAA	Control	6	4	1	0.019	0.835814	down
P02671	FGA	10500	3980	7600	20800	33400	3380				4530	14.1246	10.1161	10.1404	14.7798	16.2278	9.47278				12.8131	14.1246	10.1161	10.1404	14.7798	16.2278	9.47278	7.69897	10.4817	6.66477	12.8131	CAA	Control	6	4	22	0.0381	1.51915	up
P04004	VTN	16100	40400	60800	4580	10500	30700			421	1390	14.7411	13.4545	13.1429	12.5965	14.5583	12.712			8.71987	11.1085	14.7411	13.4545	13.1429	12.5965	14.5583	12.712	7.69897	10.4817	8.71987	11.1085	CAA	Control	6	4	22	0.0381	1.33968	up
P17600	SYN1	752	3980				14800	1420		845		10.3246	10.1161				11.652	11.0114		9.72658		10.3246	10.1161	6.59744	8.33163	8.40728	11.652	11.0114	10.4817	9.72658	7.92327	CAA	Control	6	4	2	0.0381	0.803954	down
P41222	PTGDS	4300	52000	96600	10400	15200	8630	3140	1170	5260	5560	12.837	13.8186	13.811	13.7798	15.092	10.8637	12.1563	13.3612	12.3659	13.1087	12.837	13.8186	13.811	13.7798	15.092	10.8637	12.1563	13.3612	12.3659	13.1087	CAA	Control	6	4	22	0.0381	1.12755	up
Q16853	AOC3	653	3420	10700	361		45400	6190		4930	2040	10.1216	9.89821	10.6347	8.93011		13.2786	13.1355		12.2724	11.6621	10.1216	9.89821	10.6347	8.93011	8.40728	13.2786	13.1355	10.4817	12.2724	11.6621	CAA	Control	6	4	2	0.0381	0.808841	down
Q92765	FRZB	461	31700	36200	4580	4760						9.62109	13.1048	12.3946	12.5965	13.417						9.62109	13.1048	12.3946	12.5965	13.417	2.45278	7.69897	10.4817	6.66477	7.92327	CAA	Control	6	4	22	0.0381	1.68649	up
A0A075B759	PPIAL4E						6220			1190							10.3817			10.221		6.04461	5.29645	6.59744	8.33163	8.40728	10.3817	7.69897	10.4817	10.221	7.92327	CAA	Control	6	4	3	0.0667	0.732284	ns
A0A075B767	PPIAL4H						6220			1190							10.3817			10.221		6.04461	5.29645	6.59744	8.33163	8.40728	10.3817	7.69897	10.4817	10.221	7.92327	CAA	Control	6	4	3	0.0667	0.732284	ns
A0A0B4J2A2	PPIAL4C						6220			1190							10.3817			10.221		6.04461	5.29645	6.59744	8.33163	8.40728	10.3817	7.69897	10.4817	10.221	7.92327	CAA	Control	6	4	3	0.0667	0.732284	ns
F5H284	PPIAL4D						6220			1190							10.3817			10.221		6.04461	5.29645	6.59744	8.33163	8.40728	10.3817	7.69897	10.4817	10.221	7.92327	CAA	Control	6	4	3	0.0667	0.732284	ns
O14880	MGST3						18900	1010									12.0079	10.5199				6.04461	5.29645	6.59744	8.33163	8.40728	12.0079	10.5199	10.4817	6.66477	7.92327	CAA	Control	6	4	3	0.0667	0.715842	ns
O15230	LAMA5	3110	43300	88700	4860	2350	4360			6020	1670	12.3698	13.5545	13.6879	12.6821	12.3986	9.85445			12.5607	11.3733	12.3698	13.5545	13.6879	12.6821	12.3986	9.85445	7.69897	10.4817	12.5607	11.3733	CAA	Control	6	4	21	0.0667	1.24917	ns
O43301	HSPA12A						26200	249									12.4821	8.4994				6.04461	5.29645	6.59744	8.33163	8.40728	12.4821	8.4994	10.4817	6.66477	7.92327	CAA	Control	6	4	3	0.0667	0.744871	ns
O94925	GLS						2150	302									8.78289	8.77788				6.04461	5.29645	6.59744	8.33163	8.40728	8.78289	8.77788	10.4817	6.66477	7.92327	CAA	Control	6	4	3	0.0667	0.818285	ns
P02511	CRYAB						8310	267									10.8082	8.60013				6.04461	5.29645	6.59744	8.33163	8.40728	10.8082	8.60013	10.4817	6.66477	7.92327	CAA	Control	6	4	3	0.0667	0.776928	ns
P04083	ANXA1						14300			706							11.6019			9.46699		6.04461	5.29645	6.59744	8.33163	8.40728	11.6019	7.69897	10.4817	9.46699	7.92327	CAA	Control	6	4	3	0.0667	0.723586	ns
P04216	THY1						31500	2220									12.7492	11.6561				6.04461	5.29645	6.59744	8.33163	8.40728	12.7492	11.6561	10.4817	6.66477	7.92327	CAA	Control	6	4	3	0.0667	0.683494	ns
P04350	TUBB4A	515	8660	1520			39600	6200		653		9.78024	11.2346	7.80679			13.0807	13.1379		9.35425		9.78024	11.2346	7.80679	8.33163	8.40728	13.0807	13.1379	10.4817	9.35425	7.92327	CAA	Control	6	4	3	0.0667	0.774209	ns
P05026	ATP1B1						8560			404							10.8517			8.66028		6.04461	5.29645	6.59744	8.33163	8.40728	10.8517	7.69897	10.4817	8.66028	7.92327	CAA	Control	6	4	3	0.0667	0.753474	ns
P07900	HSP90AA1						3800	330									9.64884	8.90583				6.04461	5.29645	6.59744	8.33163	8.40728	9.64884	8.90583	10.4817	6.66477	7.92327	CAA	Control	6	4	3	0.0667	0.795505	ns
P08238	HSP90AB1						2170	378									8.7972	9.10179				6.04461	5.29645	6.59744	8.33163	8.40728	8.7972	9.10179	10.4817	6.66477	7.92327	CAA	Control	6	4	3	0.0667	0.810388	ns
P0DN26	PPIAL4F						6220			1190							10.3817			10.221		6.04461	5.29645	6.59744	8.33163	8.40728	10.3817	7.69897	10.4817	10.221	7.92327	CAA	Control	6	4	3	0.0667	0.732284	ns
P10606	COX5B						6130			372							10.3602			8.54094		6.04461	5.29645	6.59744	8.33163	8.40728	10.3602	7.69897	10.4817	8.54094	7.92327	CAA	Control	6	4	3	0.0667	0.765886	ns
P15311	EZR						9040	515									10.9317	9.54805				6.04461	5.29645	6.59744	8.33163	8.40728	10.9317	9.54805	10.4817	6.66477	7.92327	CAA	Control	6	4	3	0.0667	0.754804	ns
P21246	PTN	6450	18100	91500								13.4217	12.2968	13.7327								13.4217	12.2968	13.7327	8.33163	8.40728	2.45278	7.69897	10.4817	6.66477	7.92327	CAA	Control	6	4	21	0.0667	1.56575	ns
P21796	VDAC1						98600	614									14.4	9.80174				6.04461	5.29645	6.59744	8.33163	8.40728	14.4	9.80174	10.4817	6.66477	7.92327	CAA	Control	6	4	3	0.0667	0.68686	ns
P21810	BGN	10200	55500	114000	2010	1110	6360	1220		10000	3980	14.0827	13.9125	14.05	11.4083	11.3165	10.4146	10.7924		13.2929	12.6264	14.0827	13.9125	14.05	11.4083	11.3165	10.4146	10.7924	10.4817	13.2929	12.6264	CAA	Control	6	4	21	0.0667	1.14708	ns
P35240	NF2						2670	515									9.11542	9.54805				6.04461	5.29645	6.59744	8.33163	8.40728	9.11542	9.54805	10.4817	6.66477	7.92327	CAA	Control	6	4	3	0.0667	0.793088	ns
P35241	RDX						10000	515									11.0796	9.54805				6.04461	5.29645	6.59744	8.33163	8.40728	11.0796	9.54805	10.4817	6.66477	7.92327	CAA	Control	6	4	3	0.0667	0.751849	ns
P35579	MYH9						5680			796							10.2474			9.6403		6.04461	5.29645	6.59744	8.33163	8.40728	10.2474	7.69897	10.4817	9.6403	7.92327	CAA	Control	6	4	3	0.0667	0.746037	ns
P48735	IDH2						4400	2400									9.86807	11.7686				6.04461	5.29645	6.59744	8.33163	8.40728	9.86807	11.7686	10.4817	6.66477	7.92327	CAA	Control	6	4	3	0.0667	0.732288	ns
P50995	ANXA11						6690	620									10.4892	9.81578				6.04461	5.29645	6.59744	8.33163	8.40728	10.4892	9.81578	10.4817	6.66477	7.92327	CAA	Control	6	4	3	0.0667	0.758327	ns
P55268	LAMB2	6970	44100	92900	15700	519	859			8580	2270	13.5335	13.5809	13.7546	14.3739	10.2196	7.29458			13.0719	11.8162	13.5335	13.5809	13.7546	14.3739	10.2196	7.29458	7.69897	10.4817	13.0719	11.8162	CAA	Control	6	4	21	0.0667	1.33652	ns
P61981	YWHAG		593				4690			620			7.401				9.96317			9.27933		6.04461	7.401	6.59744	8.33163	8.40728	9.96317	7.69897	10.4817	9.27933	7.92327	CAA	Control	6	4	3	0.0667	0.796391	ns
Q01813	PFKP						12800	2630									11.4403	11.9006				6.04461	5.29645	6.59744	8.33163	8.40728	11.4403	11.9006	10.4817	6.66477	7.92327	CAA	Control	6	4	3	0.0667	0.701463	ns
Q13162	PRDX4						2570			519							9.05715			9.02238		6.04461	5.29645	6.59744	8.33163	8.40728	9.05715	7.69897	10.4817	9.02238	7.92327	CAA	Control	6	4	3	0.0667	0.78324	ns
Q13554	CAMK2B						19400	2390									12.0458	11.7626				6.04461	5.29645	6.59744	8.33163	8.40728	12.0458	11.7626	10.4817	6.66477	7.92327	CAA	Control	6	4	3	0.0667	0.693457	ns
Q9Y536	PPIAL4A						6220			1190							10.3817			10.221		6.04461	5.29645	6.59744	8.33163	8.40728	10.3817	7.69897	10.4817	10.221	7.92327	CAA	Control	6	4	3	0.0667	0.732284	ns
O94811	TPPP		952				4870	477					8.07001				10.0192	9.43745				6.04461	8.07001	6.59744	8.33163	8.40728	10.0192	9.43745	10.4817	6.66477	7.92327	CAA	Control	6	4	4	0.114	0.826418	ns
P00403	MT-CO2			2320			16200	314						8.42187			11.7836	8.83411				6.04461	5.29645	8.42187	8.33163	8.40728	11.7836	8.83411	10.4817	6.66477	7.92327	CAA	Control	6	4	4	0.114	0.784254	ns
P00558	PGK1						10700			329							11.1786			8.36326		6.04461	5.29645	6.59744	8.33163	8.40728	11.1786	7.69897	10.4817	8.36326	7.92327	CAA	Control	6	4	4	0.114	0.752878	ns
P00918	CA2		1210				2510			1100			8.41105				9.02102			10.1074		6.04461	8.41105	6.59744	8.33163	8.40728	9.02102	7.69897	10.4817	10.1074	7.92327	CAA	Control	6	4	4	0.114	0.816874	ns
P01009	SERPINA1						8680	349			337						10.8721	8.9866			9.06358	6.04461	5.29645	6.59744	8.33163	8.40728	10.8721	8.9866	10.4817	6.66477	9.06358	CAA	Control	6	4	4	0.114	0.788014	ns
P02768	ALB	7430	76500	35500			238000	35900		39300	8520	13.6257	14.3754	12.3664			15.6725	15.6715		15.2675	13.7245	13.6257	14.3754	12.3664	8.33163	8.40728	15.6725	15.6715	10.4817	15.2675	13.7245	CAA	Control	6	4	4	0.114	0.827077	ns
P04264	KRT1	769	40400	22000			36100	10400		17800	1990	10.3568	13.4545	11.6757			12.9467	13.8841		14.1249	11.6263	10.3568	13.4545	11.6757	8.33163	8.40728	12.9467	13.8841	10.4817	14.1249	11.6263	CAA	Control	6	4	4	0.114	0.827571	ns
P07437	TUBB	3020	12000	14100			35600	6610		4520		12.3275	11.7045	11.0333			12.9265	13.2302		12.1472		12.3275	11.7045	11.0333	8.33163	8.40728	12.9265	13.2302	10.4817	12.1472	7.92327	CAA	Control	6	4	4	0.114	0.816189	ns
P09104	ENO2		25600				20700	619		2720			12.7966				12.1401	9.81345		11.4142		6.04461	12.7966	6.59744	8.33163	8.40728	12.1401	9.81345	10.4817	11.4142	7.92327	CAA	Control	6	4	4	0.114	0.76171	ns
P12109	COL6A1	19000	67600	162000	2120	917	10100			18300	3310	14.98	14.197	14.557	11.4851	11.0409	11.0941			14.1648	12.3604	14.98	14.197	14.557	11.4851	11.0409	11.0941	7.69897	10.4817	14.1648	12.3604	CAA	Control	6	4	20	0.114	1.20658	ns
P12110	COL6A2	12100	75200	174000	4790	846	12100	312		11700	6430	14.3291	14.3507	14.6601	12.6612	10.9246	11.3582	8.82489		13.5194	13.3184	14.3291	14.3507	14.6601	12.6612	10.9246	11.3582	8.82489	10.4817	13.5194	13.3184	CAA	Control	6	4	20	0.114	1.21075	ns
P12111	COL6A3	39000	180000	312000	2970	1270	11600	270		46500	7540	16.0174	15.6097	15.5026	11.9716	11.5108	11.2966	8.61625		15.5103	13.5482	16.0174	15.6097	15.5026	11.9716	11.5108	11.2966	8.61625	10.4817	15.5103	13.5482	CAA	Control	6	4	20	0.114	1.22224	ns
P17661	DES		1130				11100			407			8.31366				11.2322			8.67098		6.04461	8.31366	6.59744	8.33163	8.40728	11.2322	7.69897	10.4817	8.67098	7.92327	CAA	Control	6	4	4	0.114	0.798551	ns
P21926	CD9						1780			1670	795						8.48874			10.7102	10.3023	6.04461	5.29645	6.59744	8.33163	8.40728	8.48874	7.69897	10.4817	10.7102	10.3023	CAA	Control	6	4	4	0.114	0.802215	ns
P25705	ATP5F1A	211	10600	6000			28800	3500		354		8.50097	11.5258	9.79855			12.6193	12.3129		8.46921		8.50097	11.5258	9.79855	8.33163	8.40728	12.6193	12.3129	10.4817	8.46921	7.92327	CAA	Control	6	4	4	0.114	0.827765	ns
P26447	S100A4						1670			3500							8.38832			11.7781		6.04461	5.29645	6.59744	8.33163	8.40728	8.38832	7.69897	10.4817	11.7781	7.92327	CAA	Control	6	4	4	0.114	0.740615	ns
P27658	COL8A1	2720	58700	113000	2340	1130	8240	2030				12.1766	13.9934	14.0372	11.6276	11.3423	10.7958	11.527				12.1766	13.9934	14.0372	11.6276	11.3423	10.7958	11.527	10.4817	6.66477	7.92327	CAA	Control	6	4	20	0.114	1.20094	ns
P31150	GDI1		1520				5270			667			8.73639				10.1364			9.3849		6.04461	8.73639	6.59744	8.33163	8.40728	10.1364	7.69897	10.4817	9.3849	7.92327	CAA	Control	6	4	4	0.114	0.814115	ns
P31946	YWHAB		497				2730	423					7.15328				9.14929	9.26409				6.04461	7.15328	6.59744	8.33163	8.40728	9.14929	9.26409	10.4817	6.66477	7.92327	CAA	Control	6	4	4	0.114	0.833477	ns
P35908	KRT2	377	34700	5440			24000	5410		12300	1100	9.33228	13.2352	9.65682			12.3549	12.9412		13.5916	10.7709	9.33228	13.2352	9.65682	8.33163	8.40728	12.3549	12.9412	10.4817	13.5916	10.7709	CAA	Control	6	4	4	0.114	0.806628	ns
P40926	MDH2		1870				4740	993					9.03263				9.97895	10.4954				6.04461	9.03263	6.59744	8.33163	8.40728	9.97895	10.4954	10.4817	6.66477	7.92327	CAA	Control	6	4	4	0.114	0.821121	ns
P61204	ARF3		126				5180	713		5460	5630		5.29645				10.1108	10.0174		12.4198	13.1267	6.04461	5.29645	6.59744	8.33163	8.40728	10.1108	10.0174	10.4817	12.4198	13.1267	CAA	Control	6	4	4	0.114	0.740637	ns
P63104	YWHAZ		8700	1610			16900	1470		327			11.2413	7.89059			11.8452	11.0613		8.35444		6.04461	11.2413	7.89059	8.33163	8.40728	11.8452	11.0613	10.4817	8.35444	7.92327	CAA	Control	6	4	4	0.114	0.795966	ns
P84077	ARF1		126				5180	713		5460	5630		5.29645				10.1108	10.0174		12.4198	13.1267	6.04461	5.29645	6.59744	8.33163	8.40728	10.1108	10.0174	10.4817	12.4198	13.1267	CAA	Control	6	4	4	0.114	0.740637	ns
P84085	ARF5						4340	713		5460	5630						9.84759	10.0174		12.4198	13.1267	6.04461	5.29645	6.59744	8.33163	8.40728	9.84759	10.0174	10.4817	12.4198	13.1267	CAA	Control	6	4	4	0.114	0.745196	ns
P99999	CYCS	325					4110			2990		9.11938					9.76626			11.5508		9.11938	5.29645	6.59744	8.33163	8.40728	9.76626	7.69897	10.4817	11.5508	7.92327	CAA	Control	6	4	4	0.114	0.770937	ns
Q96S97	MYADM		1820				9690	481					8.99386				11.0335	9.4495				6.04461	8.99386	6.59744	8.33163	8.40728	11.0335	9.4495	10.4817	6.66477	7.92327	CAA	Control	6	4	4	0.114	0.820245	ns
Q99497	PARK7		1920				4540			1360			9.07039				9.91476			10.4138		6.04461	9.07039	6.59744	8.33163	8.40728	9.91476	7.69897	10.4817	10.4138	7.92327	CAA	Control	6	4	4	0.114	0.802832	ns
Q9BVA1	TUBB2B	635	6620	70000			37300	9200		1990		10.0814	10.8479	13.3462			12.9941	13.7072		10.9632		10.0814	10.8479	13.3462	8.33163	8.40728	12.9941	13.7072	10.4817	10.9632	7.92327	CAA	Control	6	4	4	0.114	0.816092	ns
Q9Y277	VDAC3	304					34700	2370				9.02363					12.8894	11.7504				9.02363	5.29645	6.59744	8.33163	8.40728	12.8894	11.7504	10.4817	6.66477	7.92327	CAA	Control	6	4	4	0.114	0.727186	ns
P00739	HPR		3890				17900	642			389		10.0832				11.9288	9.86609			9.27072	6.04461	10.0832	6.59744	8.33163	8.40728	11.9288	9.86609	10.4817	6.66477	9.27072	CAA	Control	6	4	5	0.171	0.834329	ns
P01871	IGHM	848					9040			3040	488	10.4975					10.9317			11.5748	9.59799	10.4975	5.29645	6.59744	8.33163	8.40728	10.9317	7.69897	10.4817	11.5748	9.59799	CAA	Control	6	4	5	0.171	0.798422	ns
P02751	FN1	6490	21700	13100	40000	8140	18200	47		6010		13.4306	12.5583	10.9271	15.7232	14.191	11.953	6.09221		12.5583		13.4306	12.5583	10.9271	15.7232	14.191	11.953	6.09221	10.4817	12.5583	7.92327	CAA	Control	6	4	19	0.171	1.21298	ns
P04075	ALDOA		23700				26200	635		3670	863		12.6855				12.4821	9.85027		11.8465	10.4207	6.04461	12.6855	6.59744	8.33163	8.40728	12.4821	9.85027	10.4817	11.8465	10.4207	CAA	Control	6	4	5	0.171	0.783496	ns
P04908	H2AC4; H2AC8	2930	2870	14100	2250	663	1090			2990	1020	12.2839	9.64651	11.0333	11.571	10.573	7.69848			11.5508	10.6619	12.2839	9.64651	11.0333	11.571	10.573	7.69848	7.69897	10.4817	11.5508	10.6619	CAA	Control	6	4	19	0.171	1.17142	ns
P07195	LDHB		34300	6400			24100	934		706			13.2185	9.89189			12.3609	10.407		9.46699		6.04461	13.2185	9.89189	8.33163	8.40728	12.3609	10.407	10.4817	9.46699	7.92327	CAA	Control	6	4	5	0.171	0.83991	ns
P08133	ANXA6		14700	16400	1250	3080	98100	22300		12300	3610		11.997	11.2515	10.7229	12.7889	14.3926	14.9846		13.5916	12.4856	6.04461	11.997	11.2515	10.7229	12.7889	14.3926	14.9846	10.4817	13.5916	12.4856	CAA	Control	6	4	5	0.171	0.814341	ns
P0C0S8	H2AC11; H2AC13; H2AC15; H2AC16; H2AC17	2930	2870	14100	2250	663	1090			2990	1020	12.2839	9.64651	11.0333	11.571	10.573	7.69848			11.5508	10.6619	12.2839	9.64651	11.0333	11.571	10.573	7.69848	7.69897	10.4817	11.5508	10.6619	CAA	Control	6	4	19	0.171	1.17142	ns
P11047	LAMC1	5170	14800	37600	8090	1350			386	4910	1020	13.1027	12.0067	12.4493	13.4174	11.5989			11.7613	12.2666	10.6619	13.1027	12.0067	12.4493	13.4174	11.5989	2.45278	7.69897	11.7613	12.2666	10.6619	CAA	Control	6	4	19	0.171	1.42847	ns
P15259	PGAM2		3700				1740			1060			10.0112				8.45303			10.0539		6.04461	10.0112	6.59744	8.33163	8.40728	8.45303	7.69897	10.4817	10.0539	7.92327	CAA	Control	6	4	5	0.171	0.859789	ns
P16152	CBR1		2870				7340			756	319		9.64651				10.6258			9.56583	8.98433	6.04461	9.64651	6.59744	8.33163	8.40728	10.6258	7.69897	10.4817	9.56583	8.98433	CAA	Control	6	4	5	0.171	0.83414	ns
P20671	H2AC7	2930	2870	14100	2250	663	1090			2990	1020	12.2839	9.64651	11.0333	11.571	10.573	7.69848			11.5508	10.6619	12.2839	9.64651	11.0333	11.571	10.573	7.69848	7.69897	10.4817	11.5508	10.6619	CAA	Control	6	4	19	0.171	1.17142	ns
P51888	PRELP	21200	24400	287000	22200	3550	15400	3250	945	25200	10200	15.1381	12.7274	15.3821	14.8738	12.9938	11.7099	12.206	13.053	14.6264	13.9841	15.1381	12.7274	15.3821	14.8738	12.9938	11.7099	12.206	13.053	14.6264	13.9841	CAA	Control	6	4	19	0.171	1.09957	ns
P68366	TUBA4A		9220				38600	6150					11.3249				13.0437	13.1262				6.04461	11.3249	6.59744	8.33163	8.40728	13.0437	13.1262	10.4817	6.66477	7.92327	CAA	Control	6	4	5	0.171	0.748433	ns
P68371	TUBB4B	416	1510				4780			991	236	9.47358	8.72697				9.99145			9.95674	8.54923	9.47358	8.72697	6.59744	8.33163	8.40728	9.99145	7.69897	10.4817	9.95674	8.54923	CAA	Control	6	4	5	0.171	0.875734	ns
P98160	HSPG2	39000	40000	223000	38600	8900	7310		945	58200	11700	16.0174	13.4402	15.0181	15.6718	14.3198	10.6197		13.053	15.834	14.1821	16.0174	13.4402	15.0181	15.6718	14.3198	10.6197	7.69897	13.053	15.834	14.1821	CAA	Control	6	4	19	0.171	1.25196	ns
Q13885	TUBB2A	1450	7610	70000			45600	9200		2580		11.27	11.0485	13.3462			13.285	13.7072		11.338		11.27	11.0485	13.3462	8.33163	8.40728	13.285	13.7072	10.4817	11.338	7.92327	CAA	Control	6	4	5	0.171	0.823938	ns
Q16777	H2AC20	2930	2870	14100	2250	663	1090			2990	1020	12.2839	9.64651	11.0333	11.571	10.573	7.69848			11.5508	10.6619	12.2839	9.64651	11.0333	11.571	10.573	7.69848	7.69897	10.4817	11.5508	10.6619	CAA	Control	6	4	19	0.171	1.17142	ns
Q6FI13	H2AC18; H2AC19	2930	2870	14100	2250	663	1090			2990	1020	12.2839	9.64651	11.0333	11.571	10.573	7.69848			11.5508	10.6619	12.2839	9.64651	11.0333	11.571	10.573	7.69848	7.69897	10.4817	11.5508	10.6619	CAA	Control	6	4	19	0.171	1.17142	ns
Q7L7L0	H2AC25	2930	2870	14100	2250	663	1090			2990	1020	12.2839	9.64651	11.0333	11.571	10.573	7.69848			11.5508	10.6619	12.2839	9.64651	11.0333	11.571	10.573	7.69848	7.69897	10.4817	11.5508	10.6619	CAA	Control	6	4	19	0.171	1.17142	ns
Q8N0Y7	PGAM4		3700				1740			1060			10.0112				8.45303			10.0539		6.04461	10.0112	6.59744	8.33163	8.40728	8.45303	7.69897	10.4817	10.0539	7.92327	CAA	Control	6	4	5	0.171	0.859789	ns
Q8WZ42	TTN				73900		69500	162000							16.6088		13.8945	17.8455				6.04461	5.29645	6.59744	16.6088	8.40728	13.8945	17.8455	10.4817	6.66477	7.92327	CAA	Control	6	4	5	0.171	0.693823	ns
Q93077	H2AC6	2930	2870	14100	2250	663	1090			2990	1020	12.2839	9.64651	11.0333	11.571	10.573	7.69848			11.5508	10.6619	12.2839	9.64651	11.0333	11.571	10.573	7.69848	7.69897	10.4817	11.5508	10.6619	CAA	Control	6	4	19	0.171	1.17142	ns
Q96KK5	H2AC12	2930	2870	14100	2250	663	1090			2990	1020	12.2839	9.64651	11.0333	11.571	10.573	7.69848			11.5508	10.6619	12.2839	9.64651	11.0333	11.571	10.573	7.69848	7.69897	10.4817	11.5508	10.6619	CAA	Control	6	4	19	0.171	1.17142	ns
Q99878	H2AC14	2930	2870	14100	2250	663	1090			2990	1020	12.2839	9.64651	11.0333	11.571	10.573	7.69848			11.5508	10.6619	12.2839	9.64651	11.0333	11.571	10.573	7.69848	7.69897	10.4817	11.5508	10.6619	CAA	Control	6	4	19	0.171	1.17142	ns
Q9BTM1	H2AJ	2930	2870	14100	2250	663	1090			2990	1020	12.2839	9.64651	11.0333	11.571	10.573	7.69848			11.5508	10.6619	12.2839	9.64651	11.0333	11.571	10.573	7.69848	7.69897	10.4817	11.5508	10.6619	CAA	Control	6	4	19	0.171	1.17142	ns
Q9BUF5	TUBB6		18500				24200	7060					12.3284				12.3669	13.3253				6.04461	12.3284	6.59744	8.33163	8.40728	12.3669	13.3253	10.4817	6.66477	7.92327	CAA	Control	6	4	5	0.171	0.772396	ns
A6NCN2	KRT87P						4100										9.76261					6.04461	5.29645	6.59744	8.33163	8.40728	9.76261	7.69897	10.4817	6.66477	7.92327	CAA	Control	6	4	6	0.257	0.820631	ns
O00159	MYO1C						1930										8.6153					6.04461	5.29645	6.59744	8.33163	8.40728	8.6153	7.69897	10.4817	6.66477	7.92327	CAA	Control	6	4	6	0.257	0.848769	ns
O00445	SYT5						3220										9.39963					6.04461	5.29645	6.59744	8.33163	8.40728	9.39963	7.69897	10.4817	6.66477	7.92327	CAA	Control	6	4	6	0.257	0.829329	ns
O43464	HTRA2		9380	18600	1610	1100	3960						11.3497	11.4333	11.0881	11.3034	9.71063					6.04461	11.3497	11.4333	11.0881	11.3034	9.71063	7.69897	10.4817	6.66477	7.92327	CAA	Control	6	4	18	0.257	1.14099	ns
O43707	ACTN4						10700										11.1786					6.04461	5.29645	6.59744	8.33163	8.40728	11.1786	7.69897	10.4817	6.66477	7.92327	CAA	Control	6	4	6	0.257	0.788375	ns
O43790	KRT86						6030										10.3359					6.04461	5.29645	6.59744	8.33163	8.40728	10.3359	7.69897	10.4817	6.66477	7.92327	CAA	Control	6	4	6	0.257	0.807259	ns
O60361	NME2P1						1820										8.52359					6.04461	5.29645	6.59744	8.33163	8.40728	8.52359	7.69897	10.4817	6.66477	7.92327	CAA	Control	6	4	6	0.257	0.851101	ns
O75094	SLIT3		10100	11700									11.4562	10.7638								6.04461	11.4562	10.7638	8.33163	8.40728	2.45278	7.69897	10.4817	6.66477	7.92327	CAA	Control	6	4	18	0.257	1.29256	ns
O94856	NFASC						3930										9.69925					6.04461	5.29645	6.59744	8.33163	8.40728	9.69925	7.69897	10.4817	6.66477	7.92327	CAA	Control	6	4	6	0.257	0.822136	ns
O95678	KRT75						4100										9.76261					6.04461	5.29645	6.59744	8.33163	8.40728	9.76261	7.69897	10.4817	6.66477	7.92327	CAA	Control	6	4	6	0.257	0.820631	ns
P00387	CYB5R3						1740										8.45303					6.04461	5.29645	6.59744	8.33163	8.40728	8.45303	7.69897	10.4817	6.66477	7.92327	CAA	Control	6	4	6	0.257	0.852905	ns
P00568	AK1						2660										9.1097					6.04461	5.29645	6.59744	8.33163	8.40728	9.1097	7.69897	10.4817	6.66477	7.92327	CAA	Control	6	4	6	0.257	0.83641	ns
P00738	HP		8480				36200	642		1430	3300		11.2044				12.9507	9.86609		10.4862	12.356	6.04461	11.2044	6.59744	8.33163	8.40728	12.9507	9.86609	10.4817	10.4862	12.356	CAA	Control	6	4	6	0.257	0.806085	ns
P00747	PLG						3460										9.50801					6.04461	5.29645	6.59744	8.33163	8.40728	9.50801	7.69897	10.4817	6.66477	7.92327	CAA	Control	6	4	6	0.257	0.826713	ns
P01023	A2M						18300										11.9609					6.04461	5.29645	6.59744	8.33163	8.40728	11.9609	7.69897	10.4817	6.66477	7.92327	CAA	Control	6	4	6	0.257	0.771617	ns
P01857	IGHG1						13700			1660	2470						11.5394			10.7015	11.9381	6.04461	5.29645	6.59744	8.33163	8.40728	11.5394	7.69897	10.4817	10.7015	11.9381	CAA	Control	6	4	6	0.257	0.76882	ns
P01860	IGHG3						3060			721	1650						9.32256			9.49736	11.3559	6.04461	5.29645	6.59744	8.33163	8.40728	9.32256	7.69897	10.4817	9.49736	11.3559	CAA	Control	6	4	6	0.257	0.829416	ns
P02647	APOA1						5460										10.1889					6.04461	5.29645	6.59744	8.33163	8.40728	10.1889	7.69897	10.4817	6.66477	7.92327	CAA	Control	6	4	6	0.257	0.810645	ns
P02675	FGB	8390	11100		18500	48500	19600				2580	13.801	11.5922		14.6107	16.7659	12.0607				12.0009	13.801	11.5922	6.59744	14.6107	16.7659	12.0607	7.69897	10.4817	6.66477	12.0009	CAA	Control	6	4	18	0.257	1.36144	ns
P02679	FGG	18800	4180		24400	46400	12700			746	6260	14.9648	10.1865		15.0101	16.7021	11.4289			9.5466	13.2798	14.9648	10.1865	6.59744	15.0101	16.7021	11.4289	7.69897	10.4817	9.5466	13.2798	CAA	Control	6	4	18	0.257	1.30657	ns
P02748	C9						4590										9.93108					6.04461	5.29645	6.59744	8.33163	8.40728	9.93108	7.69897	10.4817	6.66477	7.92327	CAA	Control	6	4	6	0.257	0.816655	ns
P02763	ORM1						7320										10.6218					6.04461	5.29645	6.59744	8.33163	8.40728	10.6218	7.69897	10.4817	6.66477	7.92327	CAA	Control	6	4	6	0.257	0.800752	ns
P02787	TF						7970										10.7468					6.04461	5.29645	6.59744	8.33163	8.40728	10.7468	7.69897	10.4817	6.66477	7.92327	CAA	Control	6	4	6	0.257	0.797938	ns
P04271	S100B						5980										10.3236					6.04461	5.29645	6.59744	8.33163	8.40728	10.3236	7.69897	10.4817	6.66477	7.92327	CAA	Control	6	4	6	0.257	0.807542	ns
P04899	GNAI2						3180										9.38074					6.04461	5.29645	6.59744	8.33163	8.40728	9.38074	7.69897	10.4817	6.66477	7.92327	CAA	Control	6	4	6	0.257	0.829787	ns
P05023	ATP1A1						5340										10.156					6.04461	5.29645	6.59744	8.33163	8.40728	10.156	7.69897	10.4817	6.66477	7.92327	CAA	Control	6	4	6	0.257	0.811408	ns
P05090	APOD						2010										8.67852					6.04461	5.29645	6.59744	8.33163	8.40728	8.67852	7.69897	10.4817	6.66477	7.92327	CAA	Control	6	4	6	0.257	0.847168	ns
P05129	PRKCG						4590										9.93108					6.04461	5.29645	6.59744	8.33163	8.40728	9.93108	7.69897	10.4817	6.66477	7.92327	CAA	Control	6	4	6	0.257	0.816655	ns
P05141	SLC25A5						1770										8.47989					6.04461	5.29645	6.59744	8.33163	8.40728	8.47989	7.69897	10.4817	6.66477	7.92327	CAA	Control	6	4	6	0.257	0.852217	ns
P05556	ITGB1						2240										8.84621					6.04461	5.29645	6.59744	8.33163	8.40728	8.84621	7.69897	10.4817	6.66477	7.92327	CAA	Control	6	4	6	0.257	0.842952	ns
P05771	PRKCB						2480										9.00261					6.04461	5.29645	6.59744	8.33163	8.40728	9.00261	7.69897	10.4817	6.66477	7.92327	CAA	Control	6	4	6	0.257	0.839057	ns
P06396	GSN						8280										10.8029					6.04461	5.29645	6.59744	8.33163	8.40728	10.8029	7.69897	10.4817	6.66477	7.92327	CAA	Control	6	4	6	0.257	0.796683	ns
P06733	ENO1	1760	35500	5950			35100	1080		3920	684	11.5492	13.2681	9.78645			12.906	10.6165		11.9416	10.0853	11.5492	13.2681	9.78645	8.33163	8.40728	12.906	10.6165	10.4817	11.9416	10.0853	CAA	Control	6	4	6	0.257	0.891307	ns
P06737	PYGL						1750										8.46204					6.04461	5.29645	6.59744	8.33163	8.40728	8.46204	7.69897	10.4817	6.66477	7.92327	CAA	Control	6	4	6	0.257	0.852674	ns
P06744	GPI						3710										9.61288					6.04461	5.29645	6.59744	8.33163	8.40728	9.61288	7.69897	10.4817	6.66477	7.92327	CAA	Control	6	4	6	0.257	0.824197	ns
P07196	NEFL						4800										9.99766					6.04461	5.29645	6.59744	8.33163	8.40728	9.99766	7.69897	10.4817	6.66477	7.92327	CAA	Control	6	4	6	0.257	0.815095	ns
P07197	NEFM						1950										8.63137					6.04461	5.29645	6.59744	8.33163	8.40728	8.63137	7.69897	10.4817	6.66477	7.92327	CAA	Control	6	4	6	0.257	0.848361	ns
P07205	PGK2						2250										8.85307					6.04461	5.29645	6.59744	8.33163	8.40728	8.85307	7.69897	10.4817	6.66477	7.92327	CAA	Control	6	4	6	0.257	0.84278	ns
P08123	COL1A2	20800	160000	141000	37700	27600	2640		9060	19300	13400	15.1106	15.4398	14.3567	15.6378	15.9526	9.09819		16.3142	14.2416	14.3778	15.1106	15.4398	14.3567	15.6378	15.9526	9.09819	7.69897	16.3142	14.2416	14.3778	CAA	Control	6	4	18	0.257	1.2794	ns
P08493	MGP						1070			689							7.66765			9.43178		6.04461	5.29645	6.59744	8.33163	8.40728	7.66765	7.69897	10.4817	9.43178	7.92327	CAA	Control	6	4	6	0.257	0.804999	ns
P08559	PDHA1						12000										11.3461					6.04461	5.29645	6.59744	8.33163	8.40728	11.3461	7.69897	10.4817	6.66477	7.92327	CAA	Control	6	4	6	0.257	0.784725	ns
P08758	ANXA5	1030	68200	22900	468	1250	97300	15500		5780	1990	10.7774	14.2097	11.7336	9.3049	11.4879	14.3808	14.4598		12.502	11.6263	10.7774	14.2097	11.7336	9.3049	11.4879	14.3808	14.4598	10.4817	12.502	11.6263	CAA	Control	6	4	6	0.257	0.889413	ns
P09211	GSTP1						3340										9.45484					6.04461	5.29645	6.59744	8.33163	8.40728	9.45484	7.69897	10.4817	6.66477	7.92327	CAA	Control	6	4	6	0.257	0.827994	ns
P09471	GNAO1						30100										12.6833					6.04461	5.29645	6.59744	8.33163	8.40728	12.6833	7.69897	10.4817	6.66477	7.92327	CAA	Control	6	4	6	0.257	0.756764	ns
P09525	ANXA4						4690										9.96317					6.04461	5.29645	6.59744	8.33163	8.40728	9.96317	7.69897	10.4817	6.66477	7.92327	CAA	Control	6	4	6	0.257	0.815903	ns
P0DMV8	HSPA1A						2500										9.01491					6.04461	5.29645	6.59744	8.33163	8.40728	9.01491	7.69897	10.4817	6.66477	7.92327	CAA	Control	6	4	6	0.257	0.838752	ns
P0DMV9	HSPA1B						2500										9.01491					6.04461	5.29645	6.59744	8.33163	8.40728	9.01491	7.69897	10.4817	6.66477	7.92327	CAA	Control	6	4	6	0.257	0.838752	ns
P0DPH7	TUBA3C		11900				10600	3500					11.6925				11.1648	12.3129				6.04461	11.6925	6.59744	8.33163	8.40728	11.1648	12.3129	10.4817	6.66477	7.92327	CAA	Control	6	4	6	0.257	0.804063	ns
P0DPH8	TUBA3D		11900				10600	3500					11.6925				11.1648	12.3129				6.04461	11.6925	6.59744	8.33163	8.40728	11.1648	12.3129	10.4817	6.66477	7.92327	CAA	Control	6	4	6	0.257	0.804063	ns
P10114	RAP2A						1830										8.53217					6.04461	5.29645	6.59744	8.33163	8.40728	8.53217	7.69897	10.4817	6.66477	7.92327	CAA	Control	6	4	6	0.257	0.850883	ns
P11217	PYGM						2600										9.07488					6.04461	5.29645	6.59744	8.33163	8.40728	9.07488	7.69897	10.4817	6.66477	7.92327	CAA	Control	6	4	6	0.257	0.837269	ns
P12235	SLC25A4						3120										9.35194					6.04461	5.29645	6.59744	8.33163	8.40728	9.35194	7.69897	10.4817	6.66477	7.92327	CAA	Control	6	4	6	0.257	0.830485	ns
P12814	ACTN1	52.9					7310					6.54523					10.6197					6.54523	5.29645	6.59744	8.33163	8.40728	10.6197	7.69897	10.4817	6.66477	7.92327	CAA	Control	6	4	6	0.257	0.810208	ns
P13073	COX4I1						5890										10.3011					6.04461	5.29645	6.59744	8.33163	8.40728	10.3011	7.69897	10.4817	6.66477	7.92327	CAA	Control	6	4	6	0.257	0.808057	ns
P13591	NCAM1						16800										11.8365					6.04461	5.29645	6.59744	8.33163	8.40728	11.8365	7.69897	10.4817	6.66477	7.92327	CAA	Control	6	4	6	0.257	0.774234	ns
P13611	VCAN				533		5560								9.49265		10.2158					6.04461	5.29645	6.59744	9.49265	8.40728	10.2158	7.69897	10.4817	6.66477	7.92327	CAA	Control	6	4	6	0.257	0.8321	ns
P13637	ATP1A3						4140										9.77713					6.04461	5.29645	6.59744	8.33163	8.40728	9.77713	7.69897	10.4817	6.66477	7.92327	CAA	Control	6	4	6	0.257	0.820287	ns
P13645	KRT10	2470	86200	62500			55100	20200		23600	6170	12.0377	14.5476	13.1827			13.5588	14.8419		14.5318	13.2589	12.0377	14.5476	13.1827	8.33163	8.40728	13.5588	14.8419	10.4817	14.5318	13.2589	CAA	Control	6	4	6	0.257	0.870752	ns
P13647	KRT5						992			491							7.5407			8.94223		6.04461	5.29645	6.59744	8.33163	8.40728	7.5407	7.69897	10.4817	8.94223	7.92327	CAA	Control	6	4	6	0.257	0.819316	ns
P15153	RAC2						3960										9.71063					6.04461	5.29645	6.59744	8.33163	8.40728	9.71063	7.69897	10.4817	6.66477	7.92327	CAA	Control	6	4	6	0.257	0.821865	ns
P15531	NME1						4660										9.95362					6.04461	5.29645	6.59744	8.33163	8.40728	9.95362	7.69897	10.4817	6.66477	7.92327	CAA	Control	6	4	6	0.257	0.816126	ns
P16104	H2AX	2930	2870	14100	1890	663	1090			2990	1020	12.2839	9.64651	11.0333	11.3194	10.573	7.69848			11.5508	10.6619	12.2839	9.64651	11.0333	11.3194	10.573	7.69848	7.69897	10.4817	11.5508	10.6619	CAA	Control	6	4	18	0.257	1.16694	ns
P16949	STMN1						2550										9.04521					6.04461	5.29645	6.59744	8.33163	8.40728	9.04521	7.69897	10.4817	6.66477	7.92327	CAA	Control	6	4	6	0.257	0.838002	ns
P17252	PRKCA						3600										9.56767					6.04461	5.29645	6.59744	8.33163	8.40728	9.56767	7.69897	10.4817	6.66477	7.92327	CAA	Control	6	4	6	0.257	0.825279	ns
P17677	GAP43						2590										9.06899					6.04461	5.29645	6.59744	8.33163	8.40728	9.06899	7.69897	10.4817	6.66477	7.92327	CAA	Control	6	4	6	0.257	0.837414	ns
P18669	PGAM1		4990				3540			1060			10.4412				9.54241			10.0539		6.04461	10.4412	6.59744	8.33163	8.40728	9.54241	7.69897	10.4817	10.0539	7.92327	CAA	Control	6	4	6	0.257	0.842583	ns
P19086	GNAZ						2500										9.01491					6.04461	5.29645	6.59744	8.33163	8.40728	9.01491	7.69897	10.4817	6.66477	7.92327	CAA	Control	6	4	6	0.257	0.838752	ns
P19367	HK1						3130										9.35678					6.04461	5.29645	6.59744	8.33163	8.40728	9.35678	7.69897	10.4817	6.66477	7.92327	CAA	Control	6	4	6	0.257	0.830368	ns
P19652	ORM2						1920										8.6072					6.04461	5.29645	6.59744	8.33163	8.40728	8.6072	7.69897	10.4817	6.66477	7.92327	CAA	Control	6	4	6	0.257	0.848974	ns
P20073	ANXA7						2500										9.01491					6.04461	5.29645	6.59744	8.33163	8.40728	9.01491	7.69897	10.4817	6.66477	7.92327	CAA	Control	6	4	6	0.257	0.838752	ns
P20340	RAB6A						2880										9.23064					6.04461	5.29645	6.59744	8.33163	8.40728	9.23064	7.69897	10.4817	6.66477	7.92327	CAA	Control	6	4	6	0.257	0.833442	ns
P20674	COX5A						8460										10.8345					6.04461	5.29645	6.59744	8.33163	8.40728	10.8345	7.69897	10.4817	6.66477	7.92327	CAA	Control	6	4	6	0.257	0.795978	ns
P21291	CSRP1						12400										11.394					6.04461	5.29645	6.59744	8.33163	8.40728	11.394	7.69897	10.4817	6.66477	7.92327	CAA	Control	6	4	6	0.257	0.783689	ns
P21579	SYT1						17200										11.8708					6.04461	5.29645	6.59744	8.33163	8.40728	11.8708	7.69897	10.4817	6.66477	7.92327	CAA	Control	6	4	6	0.257	0.773512	ns
P22392	NME2						4160										9.78433					6.04461	5.29645	6.59744	8.33163	8.40728	9.78433	7.69897	10.4817	6.66477	7.92327	CAA	Control	6	4	6	0.257	0.820116	ns
P26038	MSN		13000		788	474	20900	1470					11.8199		10.057	10.0888	12.154	11.0613				6.04461	11.8199	6.59744	10.057	10.0888	12.154	11.0613	10.4817	6.66477	7.92327	CAA	Control	6	4	6	0.257	0.867666	ns
P27105	STOM						7130										10.583					6.04461	5.29645	6.59744	8.33163	8.40728	10.583	7.69897	10.4817	6.66477	7.92327	CAA	Control	6	4	6	0.257	0.801627	ns
P27482	CALML3						7090										10.5748					6.04461	5.29645	6.59744	8.33163	8.40728	10.5748	7.69897	10.4817	6.66477	7.92327	CAA	Control	6	4	6	0.257	0.801815	ns
P29400	COL4A5	548	8150	98100	2070					975		9.8695	11.1472	13.8332	11.4507					9.93324		9.8695	11.1472	13.8332	11.4507	8.40728	2.45278	7.69897	10.4817	9.93324	7.92327	CAA	Control	6	4	18	0.257	1.366	ns
P30048	PRDX3						2310										8.8936					6.04461	5.29645	6.59744	8.33163	8.40728	8.8936	7.69897	10.4817	6.66477	7.92327	CAA	Control	6	4	6	0.257	0.841768	ns
P31949	S100A11						1240			750							7.91081			9.55432		6.04461	5.29645	6.59744	8.33163	8.40728	7.91081	7.69897	10.4817	9.55432	7.92327	CAA	Control	6	4	6	0.257	0.79674	ns
P38646	HSPA9						2410										8.95872					6.04461	5.29645	6.59744	8.33163	8.40728	8.95872	7.69897	10.4817	6.66477	7.92327	CAA	Control	6	4	6	0.257	0.840146	ns
P43121	MCAM						5120										10.0936					6.04461	5.29645	6.59744	8.33163	8.40728	10.0936	7.69897	10.4817	6.66477	7.92327	CAA	Control	6	4	6	0.257	0.812858	ns
P45974	USP5						1800										8.50627					6.04461	5.29645	6.59744	8.33163	8.40728	8.50627	7.69897	10.4817	6.66477	7.92327	CAA	Control	6	4	6	0.257	0.851543	ns
P46821	MAP1B						2420										8.96507					6.04461	5.29645	6.59744	8.33163	8.40728	8.96507	7.69897	10.4817	6.66477	7.92327	CAA	Control	6	4	6	0.257	0.839988	ns
P51149	RAB7A						2590										9.06899					6.04461	5.29645	6.59744	8.33163	8.40728	9.06899	7.69897	10.4817	6.66477	7.92327	CAA	Control	6	4	6	0.257	0.837414	ns
P51674	GPM6A						6210										10.3793					6.04461	5.29645	6.59744	8.33163	8.40728	10.3793	7.69897	10.4817	6.66477	7.92327	CAA	Control	6	4	6	0.257	0.806263	ns
P53675	CLTCL1						1810										8.51496					6.04461	5.29645	6.59744	8.33163	8.40728	8.51496	7.69897	10.4817	6.66477	7.92327	CAA	Control	6	4	6	0.257	0.851322	ns
P54920	NAPA						1930										8.6153					6.04461	5.29645	6.59744	8.33163	8.40728	8.6153	7.69897	10.4817	6.66477	7.92327	CAA	Control	6	4	6	0.257	0.848769	ns
P55087	AQP4						4180										9.7915					6.04461	5.29645	6.59744	8.33163	8.40728	9.7915	7.69897	10.4817	6.66477	7.92327	CAA	Control	6	4	6	0.257	0.819946	ns
P60763	RAC3						6050										10.3408					6.04461	5.29645	6.59744	8.33163	8.40728	10.3408	7.69897	10.4817	6.66477	7.92327	CAA	Control	6	4	6	0.257	0.807147	ns
P60880	SNAP25						4470										9.8916					6.04461	5.29645	6.59744	8.33163	8.40728	9.8916	7.69897	10.4817	6.66477	7.92327	CAA	Control	6	4	6	0.257	0.817583	ns
P61106	RAB14						3100										9.34222					6.04461	5.29645	6.59744	8.33163	8.40728	9.34222	7.69897	10.4817	6.66477	7.92327	CAA	Control	6	4	6	0.257	0.830722	ns
P61266	STX1B						11300										11.2583					6.04461	5.29645	6.59744	8.33163	8.40728	11.2583	7.69897	10.4817	6.66477	7.92327	CAA	Control	6	4	6	0.257	0.786634	ns
P62330	ARF6						1890										8.58262					6.04461	5.29645	6.59744	8.33163	8.40728	8.58262	7.69897	10.4817	6.66477	7.92327	CAA	Control	6	4	6	0.257	0.849598	ns
P62760	VSNL1						9410										10.9905					6.04461	5.29645	6.59744	8.33163	8.40728	10.9905	7.69897	10.4817	6.66477	7.92327	CAA	Control	6	4	6	0.257	0.792512	ns
P62805	H4C1; H4C2; H4C3; H4C4; H4C5; H4C6; H4C8; H4C9; H4C11; H4C12; H4C13; H4C14; H4C15; H4C16	7000	9720	114000	8610	2830	6590	263	904	9240	2640	13.5397	11.4009	14.05	13.5072	12.6668	10.467	8.57834	12.9891	13.1789	12.0341	13.5397	11.4009	14.05	13.5072	12.6668	10.467	8.57834	12.9891	13.1789	12.0341	CAA	Control	6	4	18	0.257	1.13829	ns
P62873	GNB1						4270										9.82331					6.04461	5.29645	6.59744	8.33163	8.40728	9.82331	7.69897	10.4817	6.66477	7.92327	CAA	Control	6	4	6	0.257	0.819194	ns
P62879	GNB2						2930										9.25677					6.04461	5.29645	6.59744	8.33163	8.40728	9.25677	7.69897	10.4817	6.66477	7.92327	CAA	Control	6	4	6	0.257	0.832803	ns
P63000	RAC1						7120										10.581					6.04461	5.29645	6.59744	8.33163	8.40728	10.581	7.69897	10.4817	6.66477	7.92327	CAA	Control	6	4	6	0.257	0.801674	ns
P63027	VAMP2						2560										9.05119					6.04461	5.29645	6.59744	8.33163	8.40728	9.05119	7.69897	10.4817	6.66477	7.92327	CAA	Control	6	4	6	0.257	0.837854	ns
P63092	GNAS						2110										8.75383					6.04461	5.29645	6.59744	8.33163	8.40728	8.75383	7.69897	10.4817	6.66477	7.92327	CAA	Control	6	4	6	0.257	0.845269	ns
P69891	HBG1						3280										9.4275					6.04461	5.29645	6.59744	8.33163	8.40728	9.4275	7.69897	10.4817	6.66477	7.92327	CAA	Control	6	4	6	0.257	0.828655	ns
P69892	HBG2						4270										9.82331					6.04461	5.29645	6.59744	8.33163	8.40728	9.82331	7.69897	10.4817	6.66477	7.92327	CAA	Control	6	4	6	0.257	0.819194	ns
P78324	SIRPA						3420										9.49051					6.04461	5.29645	6.59744	8.33163	8.40728	9.49051	7.69897	10.4817	6.66477	7.92327	CAA	Control	6	4	6	0.257	0.827134	ns
P78352	DLG4						2870										9.22536					6.04461	5.29645	6.59744	8.33163	8.40728	9.22536	7.69897	10.4817	6.66477	7.92327	CAA	Control	6	4	6	0.257	0.833571	ns
P78385	KRT83						6030										10.3359					6.04461	5.29645	6.59744	8.33163	8.40728	10.3359	7.69897	10.4817	6.66477	7.92327	CAA	Control	6	4	6	0.257	0.807259	ns
P78386	KRT85						1840										8.5407					6.04461	5.29645	6.59744	8.33163	8.40728	8.5407	7.69897	10.4817	6.66477	7.92327	CAA	Control	6	4	6	0.257	0.850665	ns
P78539	SRPX	279	12800	36500	3930	2450	5770	900				8.90067	11.7975	12.4065	12.3757	12.4588	10.2707	10.3535				8.90067	11.7975	12.4065	12.3757	12.4588	10.2707	10.3535	10.4817	6.66477	7.92327	CAA	Control	6	4	18	0.257	1.1625	ns
Q00610	CLTC						14800										11.652					6.04461	5.29645	6.59744	8.33163	8.40728	11.652	7.69897	10.4817	6.66477	7.92327	CAA	Control	6	4	6	0.257	0.778149	ns
Q01082	SPTBN1						5780										10.2732					6.04461	5.29645	6.59744	8.33163	8.40728	10.2732	7.69897	10.4817	6.66477	7.92327	CAA	Control	6	4	6	0.257	0.808699	ns
Q03135	CAV1						2050										8.70912					6.04461	5.29645	6.59744	8.33163	8.40728	8.70912	7.69897	10.4817	6.66477	7.92327	CAA	Control	6	4	6	0.257	0.846396	ns
Q04917	YWHAH						1770										8.47989					6.04461	5.29645	6.59744	8.33163	8.40728	8.47989	7.69897	10.4817	6.66477	7.92327	CAA	Control	6	4	6	0.257	0.852217	ns
Q05639	EEF1A2						2890										9.2359					6.04461	5.29645	6.59744	8.33163	8.40728	9.2359	7.69897	10.4817	6.66477	7.92327	CAA	Control	6	4	6	0.257	0.833313	ns
Q06278	AOX1						5030										10.0672					6.04461	5.29645	6.59744	8.33163	8.40728	10.0672	7.69897	10.4817	6.66477	7.92327	CAA	Control	6	4	6	0.257	0.813471	ns
Q08209	PPP3CA						2310										8.8936					6.04461	5.29645	6.59744	8.33163	8.40728	8.8936	7.69897	10.4817	6.66477	7.92327	CAA	Control	6	4	6	0.257	0.841768	ns
Q08722	CD47						12400										11.394					6.04461	5.29645	6.59744	8.33163	8.40728	11.394	7.69897	10.4817	6.66477	7.92327	CAA	Control	6	4	6	0.257	0.783689	ns
Q12860	CNTN1						4220										9.80572					6.04461	5.29645	6.59744	8.33163	8.40728	9.80572	7.69897	10.4817	6.66477	7.92327	CAA	Control	6	4	6	0.257	0.81961	ns
Q12959	DLG1						10400										11.137					6.04461	5.29645	6.59744	8.33163	8.40728	11.137	7.69897	10.4817	6.66477	7.92327	CAA	Control	6	4	6	0.257	0.789287	ns
Q13509	TUBB3		11000				10500	2400					11.5792				11.151	11.7686				6.04461	11.5792	6.59744	8.33163	8.40728	11.151	11.7686	10.4817	6.66477	7.92327	CAA	Control	6	4	6	0.257	0.81338	ns
Q13555	CAMK2G						7850										10.7246					6.04461	5.29645	6.59744	8.33163	8.40728	10.7246	7.69897	10.4817	6.66477	7.92327	CAA	Control	6	4	6	0.257	0.798438	ns
Q13557	CAMK2D						5050										10.0731					6.04461	5.29645	6.59744	8.33163	8.40728	10.0731	7.69897	10.4817	6.66477	7.92327	CAA	Control	6	4	6	0.257	0.813333	ns
Q14195	DPYSL3						2110										8.75383					6.04461	5.29645	6.59744	8.33163	8.40728	8.75383	7.69897	10.4817	6.66477	7.92327	CAA	Control	6	4	6	0.257	0.845269	ns
Q14533	KRT81						6030										10.3359					6.04461	5.29645	6.59744	8.33163	8.40728	10.3359	7.69897	10.4817	6.66477	7.92327	CAA	Control	6	4	6	0.257	0.807259	ns
Q14982	OPCML						4250										9.8163					6.04461	5.29645	6.59744	8.33163	8.40728	9.8163	7.69897	10.4817	6.66477	7.92327	CAA	Control	6	4	6	0.257	0.81936	ns
Q15323	KRT31						5350										10.1587					6.04461	5.29645	6.59744	8.33163	8.40728	10.1587	7.69897	10.4817	6.66477	7.92327	CAA	Control	6	4	6	0.257	0.811344	ns
Q15700	DLG2						10400										11.137					6.04461	5.29645	6.59744	8.33163	8.40728	11.137	7.69897	10.4817	6.66477	7.92327	CAA	Control	6	4	6	0.257	0.789287	ns
Q16563	SYPL1						2580										9.06308					6.04461	5.29645	6.59744	8.33163	8.40728	9.06308	7.69897	10.4817	6.66477	7.92327	CAA	Control	6	4	6	0.257	0.83756	ns
Q16653	MOG						3270										9.42289					6.04461	5.29645	6.59744	8.33163	8.40728	9.42289	7.69897	10.4817	6.66477	7.92327	CAA	Control	6	4	6	0.257	0.828766	ns
Q5JWF2	GNAS						2110										8.75383					6.04461	5.29645	6.59744	8.33163	8.40728	8.75383	7.69897	10.4817	6.66477	7.92327	CAA	Control	6	4	6	0.257	0.845269	ns
Q5TFQ8	SIRPB1						3030										9.30764					6.04461	5.29645	6.59744	8.33163	8.40728	9.30764	7.69897	10.4817	6.66477	7.92327	CAA	Control	6	4	6	0.257	0.831563	ns
Q6PEY2	TUBA3E		11900				10600	3500					11.6925				11.1648	12.3129				6.04461	11.6925	6.59744	8.33163	8.40728	11.1648	12.3129	10.4817	6.66477	7.92327	CAA	Control	6	4	6	0.257	0.804063	ns
Q6ZMR3	LDHAL6A						3610										9.57184					6.04461	5.29645	6.59744	8.33163	8.40728	9.57184	7.69897	10.4817	6.66477	7.92327	CAA	Control	6	4	6	0.257	0.825179	ns
Q71U36	TUBA1A		11900				10600	3500					11.6925				11.1648	12.3129				6.04461	11.6925	6.59744	8.33163	8.40728	11.1648	12.3129	10.4817	6.66477	7.92327	CAA	Control	6	4	6	0.257	0.804063	ns
Q7Z6G8	ANKS1B						1740										8.45303					6.04461	5.29645	6.59744	8.33163	8.40728	8.45303	7.69897	10.4817	6.66477	7.92327	CAA	Control	6	4	6	0.257	0.852905	ns
Q7Z7M8	B3GNT8						12400										11.394					6.04461	5.29645	6.59744	8.33163	8.40728	11.394	7.69897	10.4817	6.66477	7.92327	CAA	Control	6	4	6	0.257	0.783689	ns
Q8IUE6	H2AC21	2930	2870	10100	1890	663	1090			2990	1020	12.2839	9.64651	10.5514	11.3194	10.573	7.69848			11.5508	10.6619	12.2839	9.64651	10.5514	11.3194	10.573	7.69848	7.69897	10.4817	11.5508	10.6619	CAA	Control	6	4	18	0.257	1.15836	ns
Q8N335	GPD1L						12400										11.394					6.04461	5.29645	6.59744	8.33163	8.40728	11.394	7.69897	10.4817	6.66477	7.92327	CAA	Control	6	4	6	0.257	0.783689	ns
Q8N9I0	SYT2						3180										9.38074					6.04461	5.29645	6.59744	8.33163	8.40728	9.38074	7.69897	10.4817	6.66477	7.92327	CAA	Control	6	4	6	0.257	0.829787	ns
Q8NCB2	CAMKV						5710										10.2552					6.04461	5.29645	6.59744	8.33163	8.40728	10.2552	7.69897	10.4817	6.66477	7.92327	CAA	Control	6	4	6	0.257	0.809114	ns
Q92777	SYN2						6510			173							10.449			7.43232		6.04461	5.29645	6.59744	8.33163	8.40728	10.449	7.69897	10.4817	7.43232	7.92327	CAA	Control	6	4	6	0.257	0.787546	ns
Q93045	STMN2						1930										8.6153					6.04461	5.29645	6.59744	8.33163	8.40728	8.6153	7.69897	10.4817	6.66477	7.92327	CAA	Control	6	4	6	0.257	0.848769	ns
Q96MM6	HSPA12B						14000										11.571					6.04461	5.29645	6.59744	8.33163	8.40728	11.571	7.69897	10.4817	6.66477	7.92327	CAA	Control	6	4	6	0.257	0.779879	ns
Q96QV6	H2AC1	2930	2870	14100	1890	663	1090			2990	1020	12.2839	9.64651	11.0333	11.3194	10.573	7.69848			11.5508	10.6619	12.2839	9.64651	11.0333	11.3194	10.573	7.69848	7.69897	10.4817	11.5508	10.6619	CAA	Control	6	4	18	0.257	1.16694	ns
Q99798	ACO2						3600										9.56767					6.04461	5.29645	6.59744	8.33163	8.40728	9.56767	7.69897	10.4817	6.66477	7.92327	CAA	Control	6	4	6	0.257	0.825279	ns
Q9BYZ2	LDHAL6B						3610										9.57184					6.04461	5.29645	6.59744	8.33163	8.40728	9.57184	7.69897	10.4817	6.66477	7.92327	CAA	Control	6	4	6	0.257	0.825179	ns
Q9H115	NAPB						2330										8.90686					6.04461	5.29645	6.59744	8.33163	8.40728	8.90686	7.69897	10.4817	6.66477	7.92327	CAA	Control	6	4	6	0.257	0.841437	ns
Q9H2X9	SLC12A5						1740										8.45303					6.04461	5.29645	6.59744	8.33163	8.40728	8.45303	7.69897	10.4817	6.66477	7.92327	CAA	Control	6	4	6	0.257	0.852905	ns
Q9NR12	PDLIM7						2130										8.76843					6.04461	5.29645	6.59744	8.33163	8.40728	8.76843	7.69897	10.4817	6.66477	7.92327	CAA	Control	6	4	6	0.257	0.844902	ns
Q9NSB4	KRT82						1060			1350							7.65198			10.4031		6.04461	5.29645	6.59744	8.33163	8.40728	7.65198	7.69897	10.4817	10.4031	7.92327	CAA	Control	6	4	6	0.257	0.783768	ns
Q9NUY8	TBC1D23						12400										11.394					6.04461	5.29645	6.59744	8.33163	8.40728	11.394	7.69897	10.4817	6.66477	7.92327	CAA	Control	6	4	6	0.257	0.783689	ns
Q9NY65	TUBA8						3570										9.5551					6.04461	5.29645	6.59744	8.33163	8.40728	9.5551	7.69897	10.4817	6.66477	7.92327	CAA	Control	6	4	6	0.257	0.825581	ns
Q9P2R7	SUCLA2						1170	239									7.8156	8.44025				6.04461	5.29645	6.59744	8.33163	8.40728	7.8156	8.44025	10.4817	6.66477	7.92327	CAA	Control	6	4	6	0.257	0.850253	ns
Q9UGT4	SUSD2						3900										9.68777					6.04461	5.29645	6.59744	8.33163	8.40728	9.68777	7.69897	10.4817	6.66477	7.92327	CAA	Control	6	4	6	0.257	0.822409	ns
Q9Y2J2	EPB41L3						2690										9.1268					6.04461	5.29645	6.59744	8.33163	8.40728	9.1268	7.69897	10.4817	6.66477	7.92327	CAA	Control	6	4	6	0.257	0.835989	ns
Q9Y512	SAMM50						2370										8.93302					6.04461	5.29645	6.59744	8.33163	8.40728	8.93302	7.69897	10.4817	6.66477	7.92327	CAA	Control	6	4	6	0.257	0.840785	ns
Q9Y6C9	MTCH2						3370										9.46832					6.04461	5.29645	6.59744	8.33163	8.40728	9.46832	7.69897	10.4817	6.66477	7.92327	CAA	Control	6	4	6	0.257	0.827669	ns
O75828	CBR3						1660										8.37884					6.04461	5.29645	6.59744	8.33163	8.40728	8.37884	7.69897	10.4817	6.66477	7.92327	CAA	Control	6	4	7	0.352	0.85481	ns
O94921	CDK14						1620										8.34026					6.04461	5.29645	6.59744	8.33163	8.40728	8.34026	7.69897	10.4817	6.66477	7.92327	CAA	Control	6	4	7	0.352	0.855803	ns
P01024	C3		37200	16600	414	178	639						13.3355	11.269	9.1279	8.67546	6.76406					6.04461	13.3355	11.269	9.1279	8.67546	6.76406	7.69897	10.4817	6.66477	7.92327	CAA	Control	6	4	17	0.352	1.189	ns
P01876	IGHA1						1780				688						8.48874				10.0937	6.04461	5.29645	6.59744	8.33163	8.40728	8.48874	7.69897	10.4817	6.66477	10.0937	CAA	Control	6	4	7	0.352	0.895399	ns
P01877	IGHA2						1780				688						8.48874				10.0937	6.04461	5.29645	6.59744	8.33163	8.40728	8.48874	7.69897	10.4817	6.66477	10.0937	CAA	Control	6	4	7	0.352	0.895399	ns
P02008	HBZ	4020	22000	10300	443		2340			5630	2250	12.7399	12.5781	10.5797	9.22564		8.91345			12.464	11.8035	12.7399	12.5781	10.5797	9.22564	8.40728	8.91345	7.69897	10.4817	12.464	11.8035	CAA	Control	6	4	17	0.352	1.10106	ns
P06239	LCK						1620										8.34026					6.04461	5.29645	6.59744	8.33163	8.40728	8.34026	7.69897	10.4817	6.66477	7.92327	CAA	Control	6	4	7	0.352	0.855803	ns
P06493	CDK1						1620										8.34026					6.04461	5.29645	6.59744	8.33163	8.40728	8.34026	7.69897	10.4817	6.66477	7.92327	CAA	Control	6	4	7	0.352	0.855803	ns
P06727	APOA4		8840	9380									11.2643	10.4445								6.04461	11.2643	10.4445	8.33163	8.40728	2.45278	7.69897	10.4817	6.66477	7.92327	CAA	Control	6	4	17	0.352	1.28007	ns
P07339	CTSD		7120				8160			504			10.9527				10.7815			8.98		6.04461	10.9527	6.59744	8.33163	8.40728	10.7815	7.69897	10.4817	8.98	7.92327	CAA	Control	6	4	7	0.352	0.847904	ns
P07947	YES1						1620										8.34026					6.04461	5.29645	6.59744	8.33163	8.40728	8.34026	7.69897	10.4817	6.66477	7.92327	CAA	Control	6	4	7	0.352	0.855803	ns
P07948	LYN						1620										8.34026					6.04461	5.29645	6.59744	8.33163	8.40728	8.34026	7.69897	10.4817	6.66477	7.92327	CAA	Control	6	4	7	0.352	0.855803	ns
P08631	HCK						1620										8.34026					6.04461	5.29645	6.59744	8.33163	8.40728	8.34026	7.69897	10.4817	6.66477	7.92327	CAA	Control	6	4	7	0.352	0.855803	ns
P09543	CNP		411				35600						6.88827				12.9265					6.04461	6.88827	6.59744	8.33163	8.40728	12.9265	7.69897	10.4817	6.66477	7.92327	CAA	Control	6	4	7	0.352	0.779987	ns
P09769	FGR						1620										8.34026					6.04461	5.29645	6.59744	8.33163	8.40728	8.34026	7.69897	10.4817	6.66477	7.92327	CAA	Control	6	4	7	0.352	0.855803	ns
P0DP23	CALM1	326	2820				26200			1330	1580	9.12379	9.62129				12.4821			10.3816	11.2934	9.12379	9.62129	6.59744	8.33163	8.40728	12.4821	7.69897	10.4817	10.3816	11.2934	CAA	Control	6	4	7	0.352	0.866945	ns
P0DP24	CALM2	326	2820				26200			1330	1580	9.12379	9.62129				12.4821			10.3816	11.2934	9.12379	9.62129	6.59744	8.33163	8.40728	12.4821	7.69897	10.4817	10.3816	11.2934	CAA	Control	6	4	7	0.352	0.866945	ns
P0DP25	CALM3	326	2820				26200			1330	1580	9.12379	9.62129				12.4821			10.3816	11.2934	9.12379	9.62129	6.59744	8.33163	8.40728	12.4821	7.69897	10.4817	10.3816	11.2934	CAA	Control	6	4	7	0.352	0.866945	ns
P10412	H1-4	30600	9320	5610	4840	614	2950			12100	4010	15.6675	11.3404	9.70134	12.6762	10.4622	9.26708			13.5679	12.6372	15.6675	11.3404	9.70134	12.6762	10.4622	9.26708	7.69897	10.4817	13.5679	12.6372	CAA	Control	6	4	17	0.352	1.17816	ns
P11362	FGFR1						1620										8.34026					6.04461	5.29645	6.59744	8.33163	8.40728	8.34026	7.69897	10.4817	6.66477	7.92327	CAA	Control	6	4	7	0.352	0.855803	ns
P13646	KRT13		9530				7170	505					11.3725				10.5913	9.51975				6.04461	11.3725	6.59744	8.33163	8.40728	10.5913	9.51975	10.4817	6.66477	7.92327	CAA	Control	6	4	7	0.352	0.870996	ns
P14618	PKM						1660										8.37884					6.04461	5.29645	6.59744	8.33163	8.40728	8.37884	7.69897	10.4817	6.66477	7.92327	CAA	Control	6	4	7	0.352	0.85481	ns
P15502	ELN		21800		6540	1200							12.565		13.1105	11.429						6.04461	12.565	6.59744	13.1105	11.429	2.45278	7.69897	10.4817	6.66477	7.92327	CAA	Control	6	4	17	0.352	1.40839	ns
P16402	H1-3	30600	9320	5610	4840	614	2950			12100	4010	15.6675	11.3404	9.70134	12.6762	10.4622	9.26708			13.5679	12.6372	15.6675	11.3404	9.70134	12.6762	10.4622	9.26708	7.69897	10.4817	13.5679	12.6372	CAA	Control	6	4	17	0.352	1.17816	ns
P16403	H1-2	30600	9320	5610	4840	614	2950			12100	4010	15.6675	11.3404	9.70134	12.6762	10.4622	9.26708			13.5679	12.6372	15.6675	11.3404	9.70134	12.6762	10.4622	9.26708	7.69897	10.4817	13.5679	12.6372	CAA	Control	6	4	17	0.352	1.17816	ns
P17174	GOT1		727				1790						7.68813				8.49753					6.04461	7.68813	6.59744	8.33163	8.40728	8.49753	7.69897	10.4817	6.66477	7.92327	CAA	Control	6	4	7	0.352	0.899587	ns
P17858	PFKL		7580				3160	240					11.0428				9.37121	8.44628				6.04461	11.0428	6.59744	8.33163	8.40728	9.37121	8.44628	10.4817	6.66477	7.92327	CAA	Control	6	4	7	0.352	0.921845	ns
P20794	MAK						1620										8.34026					6.04461	5.29645	6.59744	8.33163	8.40728	8.34026	7.69897	10.4817	6.66477	7.92327	CAA	Control	6	4	7	0.352	0.855803	ns
P21741	MDK	4660	1630			193						12.9529	8.83621			8.79222						12.9529	8.83621	6.59744	8.33163	8.79222	2.45278	7.69897	10.4817	6.66477	7.92327	CAA	Control	6	4	17	0.352	1.30494	ns
P21802	FGFR2						1620										8.34026					6.04461	5.29645	6.59744	8.33163	8.40728	8.34026	7.69897	10.4817	6.66477	7.92327	CAA	Control	6	4	7	0.352	0.855803	ns
P22455	FGFR4						1620										8.34026					6.04461	5.29645	6.59744	8.33163	8.40728	8.34026	7.69897	10.4817	6.66477	7.92327	CAA	Control	6	4	7	0.352	0.855803	ns
P22492	H1-6	8950	2150		1650	614	1090			1220	979	13.8942	9.23239		11.1235	10.4622	7.69848			10.2569	10.6027	13.8942	9.23239	6.59744	11.1235	10.4622	7.69848	7.69897	10.4817	10.2569	10.6027	CAA	Control	6	4	17	0.352	1.14221	ns
P22607	FGFR3						1620										8.34026					6.04461	5.29645	6.59744	8.33163	8.40728	8.34026	7.69897	10.4817	6.66477	7.92327	CAA	Control	6	4	7	0.352	0.855803	ns
P24941	CDK2						1620										8.34026					6.04461	5.29645	6.59744	8.33163	8.40728	8.34026	7.69897	10.4817	6.66477	7.92327	CAA	Control	6	4	7	0.352	0.855803	ns
P32119	PRDX2		17900				7070	622		208			12.2808				10.5706	9.82042		7.69942		6.04461	12.2808	6.59744	8.33163	8.40728	10.5706	9.82042	10.4817	7.69942	7.92327	CAA	Control	6	4	7	0.352	0.857009	ns
P40925	MDH1		11100				7680			1320			11.5922				10.6924			10.3707		6.04461	11.5922	6.59744	8.33163	8.40728	10.6924	7.69897	10.4817	10.3707	7.92327	CAA	Control	6	4	7	0.352	0.830645	ns
P48509	CD151						1380	169									8.08424	7.94009				6.04461	5.29645	6.59744	8.33163	8.40728	8.08424	7.94009	10.4817	6.66477	7.92327	CAA	Control	6	4	7	0.352	0.856188	ns
P50213	IDH3A						1660										8.37884					6.04461	5.29645	6.59744	8.33163	8.40728	8.37884	7.69897	10.4817	6.66477	7.92327	CAA	Control	6	4	7	0.352	0.85481	ns
P51451	BLK						1620										8.34026					6.04461	5.29645	6.59744	8.33163	8.40728	8.34026	7.69897	10.4817	6.66477	7.92327	CAA	Control	6	4	7	0.352	0.855803	ns
P52789	HK2						1640										8.35968					6.04461	5.29645	6.59744	8.33163	8.40728	8.35968	7.69897	10.4817	6.66477	7.92327	CAA	Control	6	4	7	0.352	0.855303	ns
P60709	ACTB	2710	136000	114000	4710	2200	161000	24200	1130	17400	12400	12.1713	15.2053	14.05	12.6369	12.3035	15.1082	15.1025	13.311	14.0921	14.2659	12.1713	15.2053	14.05	12.6369	12.3035	15.1082	15.1025	13.311	14.0921	14.2659	CAA	Control	6	4	7	0.352	0.933028	ns
P60981	DSTN		5720		865	554	4490	1560		1030			10.6376		10.1915	10.3138	9.89826	11.1471		10.0125		6.04461	10.6376	6.59744	10.1915	10.3138	9.89826	11.1471	10.4817	10.0125	7.92327	CAA	Control	6	4	7	0.352	0.829864	ns
P61764	STXBP1		10000	24700			30000	2730					11.4419	11.8428			12.6785	11.9545				6.04461	11.4419	11.8428	8.33163	8.40728	12.6785	11.9545	10.4817	6.66477	7.92327	CAA	Control	6	4	7	0.352	0.861531	ns
P62070	RRAS2				295		1850								8.63854		8.54919					6.04461	5.29645	6.59744	8.63854	8.40728	8.54919	7.69897	10.4817	6.66477	7.92327	CAA	Control	6	4	7	0.352	0.856576	ns
P62937	PPIA	888	18300	15600			28400	1220		5150	1140	10.5639	12.3127	11.1793			12.5991	10.7924		12.3354	10.8224	10.5639	12.3127	11.1793	8.33163	8.40728	12.5991	10.7924	10.4817	12.3354	10.8224	CAA	Control	6	4	7	0.352	0.888971	ns
P63261	ACTG1	2710	136000	114000	4710	2200	161000	24200	1130	17400	12400	12.1713	15.2053	14.05	12.6369	12.3035	15.1082	15.1025	13.311	14.0921	14.2659	12.1713	15.2053	14.05	12.6369	12.3035	15.1082	15.1025	13.311	14.0921	14.2659	CAA	Control	6	4	7	0.352	0.933028	ns
Q00526	CDK3						1620										8.34026					6.04461	5.29645	6.59744	8.33163	8.40728	8.34026	7.69897	10.4817	6.66477	7.92327	CAA	Control	6	4	7	0.352	0.855803	ns
Q00534	CDK6						1620										8.34026					6.04461	5.29645	6.59744	8.33163	8.40728	8.34026	7.69897	10.4817	6.66477	7.92327	CAA	Control	6	4	7	0.352	0.855803	ns
Q00535	CDK5						1620										8.34026					6.04461	5.29645	6.59744	8.33163	8.40728	8.34026	7.69897	10.4817	6.66477	7.92327	CAA	Control	6	4	7	0.352	0.855803	ns
Q00536	CDK16						1620										8.34026					6.04461	5.29645	6.59744	8.33163	8.40728	8.34026	7.69897	10.4817	6.66477	7.92327	CAA	Control	6	4	7	0.352	0.855803	ns
Q00537	CDK17						1620										8.34026					6.04461	5.29645	6.59744	8.33163	8.40728	8.34026	7.69897	10.4817	6.66477	7.92327	CAA	Control	6	4	7	0.352	0.855803	ns
Q07002	CDK18						1620										8.34026					6.04461	5.29645	6.59744	8.33163	8.40728	8.34026	7.69897	10.4817	6.66477	7.92327	CAA	Control	6	4	7	0.352	0.855803	ns
Q14004	CDK13						1620										8.34026					6.04461	5.29645	6.59744	8.33163	8.40728	8.34026	7.69897	10.4817	6.66477	7.92327	CAA	Control	6	4	7	0.352	0.855803	ns
Q14204	DYNC1H1		650				9370						7.53018				10.9843					6.04461	7.53018	6.59744	8.33163	8.40728	10.9843	7.69897	10.4817	6.66477	7.92327	CAA	Control	6	4	7	0.352	0.834212	ns
Q2M2I5	KRT24		9530				7170	505					11.3725				10.5913	9.51975				6.04461	11.3725	6.59744	8.33163	8.40728	10.5913	9.51975	10.4817	6.66477	7.92327	CAA	Control	6	4	7	0.352	0.870996	ns
Q59EK9	RUNDC3A		31700	25100		5300	1420						13.1048	11.866		13.572	8.13019					6.04461	13.1048	11.866	8.33163	13.572	8.13019	7.69897	10.4817	6.66477	7.92327	CAA	Control	6	4	17	0.352	1.23004	ns
Q7Z3Y8	KRT27		9530				7170	505					11.3725				10.5913	9.51975				6.04461	11.3725	6.59744	8.33163	8.40728	10.5913	9.51975	10.4817	6.66477	7.92327	CAA	Control	6	4	7	0.352	0.870996	ns
Q8IZL9	CDK20						1620										8.34026					6.04461	5.29645	6.59744	8.33163	8.40728	8.34026	7.69897	10.4817	6.66477	7.92327	CAA	Control	6	4	7	0.352	0.855803	ns
Q96NL0	RUNDC3B		31700	25100		5300	1420						13.1048	11.866		13.572	8.13019					6.04461	13.1048	11.866	8.33163	13.572	8.13019	7.69897	10.4817	6.66477	7.92327	CAA	Control	6	4	17	0.352	1.23004	ns
Q96Q40	CDK15						1620										8.34026					6.04461	5.29645	6.59744	8.33163	8.40728	8.34026	7.69897	10.4817	6.66477	7.92327	CAA	Control	6	4	7	0.352	0.855803	ns
Q99536	VAT1						1640										8.35968					6.04461	5.29645	6.59744	8.33163	8.40728	8.35968	7.69897	10.4817	6.66477	7.92327	CAA	Control	6	4	7	0.352	0.855303	ns
Q9GZM7	TINAGL1	4680	5350	58500	10900	4170	608		570	11200	2830	12.9591	10.5414	13.0873	13.8475	13.226	6.67075		12.3237	13.4564	12.1344	12.9591	10.5414	13.0873	13.8475	13.226	6.67075	7.69897	12.3237	13.4564	12.1344	CAA	Control	6	4	17	0.352	1.25855	ns
Q9NYV4	CDK12						1620										8.34026					6.04461	5.29645	6.59744	8.33163	8.40728	8.34026	7.69897	10.4817	6.66477	7.92327	CAA	Control	6	4	7	0.352	0.855803	ns
Q9NZN3	EHD3						1660										8.37884					6.04461	5.29645	6.59744	8.33163	8.40728	8.37884	7.69897	10.4817	6.66477	7.92327	CAA	Control	6	4	7	0.352	0.85481	ns
Q9UPZ9	CILK1						1620										8.34026					6.04461	5.29645	6.59744	8.33163	8.40728	8.34026	7.69897	10.4817	6.66477	7.92327	CAA	Control	6	4	7	0.352	0.855803	ns
A0A0B4J2D5	GATD3B						360	440									5.56764	9.32094				6.04461	5.29645	6.59744	8.33163	8.40728	5.56764	9.32094	10.4817	6.66477	7.92327	CAA	Control	6	4	8	0.476	0.886542	ns
O75874	IDH1						1280										7.96253					6.04461	5.29645	6.59744	8.33163	8.40728	7.96253	7.69897	10.4817	6.66477	7.92327	CAA	Control	6	4	8	0.476	0.865656	ns
O94760	DDAH1						1430										8.14146					6.04461	5.29645	6.59744	8.33163	8.40728	8.14146	7.69897	10.4817	6.66477	7.92327	CAA	Control	6	4	8	0.476	0.860961	ns
O95631	NTN1		4200	4930	256	154							10.1934	9.51438	8.43374	8.46643						6.04461	10.1934	9.51438	8.43374	8.46643	2.45278	7.69897	10.4817	6.66477	7.92327	CAA	Control	6	4	16	0.476	1.23514	ns
O95716	RAB3D						1370										8.07252					6.04461	5.29645	6.59744	8.33163	8.40728	8.07252	7.69897	10.4817	6.66477	7.92327	CAA	Control	6	4	8	0.476	0.862764	ns
P00338	LDHA		3890				8640						10.0832				10.8654					6.04461	10.0832	6.59744	8.33163	8.40728	10.8654	7.69897	10.4817	6.66477	7.92327	CAA	Control	6	4	8	0.476	0.884651	ns
P02462	COL4A1	2570	25400	169000	24500	8050	7300		3290	15400	2610	12.0949	12.7853	14.618	15.016	14.175	10.6177		14.8528	13.9159	12.0176	12.0949	12.7853	14.618	15.016	14.175	10.6177	7.69897	14.8528	13.9159	12.0176	CAA	Control	6	4	16	0.476	1.1427	ns
P02686	MBP		2060		690		15200						9.17115		9.8653		11.6908					6.04461	9.17115	6.59744	9.8653	8.40728	11.6908	7.69897	10.4817	6.66477	7.92327	CAA	Control	6	4	8	0.476	0.876006	ns
P02790	HPX						1410										8.11884					6.04461	5.29645	6.59744	8.33163	8.40728	8.11884	7.69897	10.4817	6.66477	7.92327	CAA	Control	6	4	8	0.476	0.861552	ns
P04003	C4BPA	1220	8080	6190			7020					11.0212	11.1348	9.84364			10.5601					11.0212	11.1348	9.84364	8.33163	8.40728	10.5601	7.69897	10.4817	6.66477	7.92327	CAA	Control	6	4	16	0.476	1.06691	ns
P04406	GAPDH	3620	127000	103000			80900	8780		16700	5320	12.5888	15.1066	13.9035			14.1141	13.6398		14.0328	13.045	12.5888	15.1066	13.9035	8.33163	8.40728	14.1141	13.6398	10.4817	14.0328	13.045	CAA	Control	6	4	8	0.476	0.910464	ns
P06732	CKM						1310										8.00013					6.04461	5.29645	6.59744	8.33163	8.40728	8.00013	7.69897	10.4817	6.66477	7.92327	CAA	Control	6	4	8	0.476	0.864665	ns
P07602	PSAP	715	5680				5930			1510		10.252	10.6275				10.3111			10.5648		10.252	10.6275	6.59744	8.33163	8.40728	10.3111	7.69897	10.4817	10.5648	7.92327	CAA	Control	6	4	8	0.476	0.889976	ns
P07737	PFN1		1600				11400						8.80966				11.2712					6.04461	8.80966	6.59744	8.33163	8.40728	11.2712	7.69897	10.4817	6.66477	7.92327	CAA	Control	6	4	8	0.476	0.851203	ns
P09382	LGALS1		4450		218		14700						10.2765		8.20161		11.6421					6.04461	10.2765	6.59744	8.20161	8.40728	11.6421	7.69897	10.4817	6.66477	7.92327	CAA	Control	6	4	8	0.476	0.866975	ns
P10809	HSPD1		2080				6440						9.18498				10.433					6.04461	9.18498	6.59744	8.33163	8.40728	10.433	7.69897	10.4817	6.66477	7.92327	CAA	Control	6	4	8	0.476	0.878519	ns
P11021	HSPA5						1250										7.92392					6.04461	5.29645	6.59744	8.33163	8.40728	7.92392	7.69897	10.4817	6.66477	7.92327	CAA	Control	6	4	8	0.476	0.866676	ns
P11216	PYGB		1730				5440						8.92133				10.1835					6.04461	8.92133	6.59744	8.33163	8.40728	10.1835	7.69897	10.4817	6.66477	7.92327	CAA	Control	6	4	8	0.476	0.879759	ns
P12236	SLC25A6						1250										7.92392					6.04461	5.29645	6.59744	8.33163	8.40728	7.92392	7.69897	10.4817	6.66477	7.92327	CAA	Control	6	4	8	0.476	0.866676	ns
P13929	ENO3		1460				3860						8.67889				9.67232					6.04461	8.67889	6.59744	8.33163	8.40728	9.67232	7.69897	10.4817	6.66477	7.92327	CAA	Control	6	4	8	0.476	0.888105	ns
P14621	ACYP2						1570										8.29054					6.04461	5.29645	6.59744	8.33163	8.40728	8.29054	7.69897	10.4817	6.66477	7.92327	CAA	Control	6	4	8	0.476	0.857087	ns
P18206	VCL	527	1060				11900			1850	1840	9.81334	8.22269				11.3339			10.8579	11.5132	9.81334	8.22269	6.59744	8.33163	8.40728	11.3339	7.69897	10.4817	10.8579	11.5132	CAA	Control	6	4	8	0.476	0.873293	ns
P20336	RAB3A						1370										8.07252					6.04461	5.29645	6.59744	8.33163	8.40728	8.07252	7.69897	10.4817	6.66477	7.92327	CAA	Control	6	4	8	0.476	0.862764	ns
P20339	RAB5A		2030				3800						9.15014				9.64884					6.04461	9.15014	6.59744	8.33163	8.40728	9.64884	7.69897	10.4817	6.66477	7.92327	CAA	Control	6	4	8	0.476	0.897817	ns
P20774	OGN	2130	3890						1020			11.8242	10.0832						13.1632			11.8242	10.0832	6.59744	8.33163	8.40728	2.45278	7.69897	13.1632	6.66477	7.92327	CAA	Control	6	4	16	0.476	1.18229	ns
P21333	FLNA	72700	98700	71100	19200	140	115000	4510		50200	49600	16.9159	14.7429	13.3687	14.6643	8.32887	14.6223	12.6787		15.6207	16.2659	16.9159	14.7429	13.3687	14.6643	8.32887	14.6223	12.6787	10.4817	15.6207	16.2659	CAA	Control	6	4	16	0.476	1.0522	ns
P21980	TGM2		4750		2220		2820	2030					10.3703		11.5516		9.19865	11.527				6.04461	10.3703	6.59744	11.5516	8.40728	9.19865	11.527	10.4817	6.66477	7.92327	CAA	Control	6	4	8	0.476	0.895901	ns
P22061	PCMT1						1390										8.09587					6.04461	5.29645	6.59744	8.33163	8.40728	8.09587	7.69897	10.4817	6.66477	7.92327	CAA	Control	6	4	8	0.476	0.862152	ns
P29992	GNA11						1600										8.32058					6.04461	5.29645	6.59744	8.33163	8.40728	8.32058	7.69897	10.4817	6.66477	7.92327	CAA	Control	6	4	8	0.476	0.856311	ns
P30044	PRDX5		1030				4810						8.18187				10.0008					6.04461	8.18187	6.59744	8.33163	8.40728	10.0008	7.69897	10.4817	6.66477	7.92327	CAA	Control	6	4	8	0.476	0.870225	ns
P30086	PEBP1		7350	13400			21000	867		246			10.9985	10.9598			12.161	10.2996		7.94248		6.04461	10.9985	10.9598	8.33163	8.40728	12.161	10.2996	10.4817	7.94248	7.92327	CAA	Control	6	4	8	0.476	0.858756	ns
P35555	FBN1	4640	10400		5120	2260	13900			6470	2630	12.9467	11.4984		12.7573	12.3423	11.5606			12.6647	12.0286	12.9467	11.4984	6.59744	12.7573	12.3423	11.5606	7.69897	10.4817	12.6647	12.0286	CAA	Control	6	4	16	0.476	1.07172	ns
P35609	ACTN2						1560										8.28039					6.04461	5.29645	6.59744	8.33163	8.40728	8.28039	7.69897	10.4817	6.66477	7.92327	CAA	Control	6	4	8	0.476	0.85735	ns
P38606	ATP6V1A						1560										8.28039					6.04461	5.29645	6.59744	8.33163	8.40728	8.28039	7.69897	10.4817	6.66477	7.92327	CAA	Control	6	4	8	0.476	0.85735	ns
P39060	COL18A1	3680	11600	19800	2050	1100	2240	314		6140	212	12.6125	11.6557	11.5236	11.4367	11.3034	8.84621	8.83411		12.5891	8.39436	12.6125	11.6557	11.5236	11.4367	11.3034	8.84621	8.83411	10.4817	12.5891	8.39436	CAA	Control	6	4	16	0.476	1.09488	ns
P49419	ALDH7A1						1290										7.97517					6.04461	5.29645	6.59744	8.33163	8.40728	7.97517	7.69897	10.4817	6.66477	7.92327	CAA	Control	6	4	8	0.476	0.865323	ns
P50148	GNAQ						1600										8.32058					6.04461	5.29645	6.59744	8.33163	8.40728	8.32058	7.69897	10.4817	6.66477	7.92327	CAA	Control	6	4	8	0.476	0.856311	ns
P50895	BCAM	525		7360								9.80787		10.094								9.80787	5.29645	10.094	8.33163	8.40728	2.45278	7.69897	10.4817	6.66477	7.92327	CAA	Control	6	4	16	0.476	1.21767	ns
P50990	CCT8						1310										8.00013					6.04461	5.29645	6.59744	8.33163	8.40728	8.00013	7.69897	10.4817	6.66477	7.92327	CAA	Control	6	4	8	0.476	0.864665	ns
P51148	RAB5C		2030				3800						9.15014				9.64884					6.04461	9.15014	6.59744	8.33163	8.40728	9.64884	7.69897	10.4817	6.66477	7.92327	CAA	Control	6	4	8	0.476	0.897817	ns
P52943	CRIP2						1340										8.03678					6.04461	5.29645	6.59744	8.33163	8.40728	8.03678	7.69897	10.4817	6.66477	7.92327	CAA	Control	6	4	8	0.476	0.863702	ns
P55072	VCP						1480										8.19649					6.04461	5.29645	6.59744	8.33163	8.40728	8.19649	7.69897	10.4817	6.66477	7.92327	CAA	Control	6	4	8	0.476	0.859527	ns
P59998	ARPC4						1300										7.98771					6.04461	5.29645	6.59744	8.33163	8.40728	7.98771	7.69897	10.4817	6.66477	7.92327	CAA	Control	6	4	8	0.476	0.864993	ns
P60201	PLP1		2690				26800						9.55358				12.515					6.04461	9.55358	6.59744	8.33163	8.40728	12.515	7.69897	10.4817	6.66477	7.92327	CAA	Control	6	4	8	0.476	0.83614	ns
P60953	CDC42						1380										8.08424					6.04461	5.29645	6.59744	8.33163	8.40728	8.08424	7.69897	10.4817	6.66477	7.92327	CAA	Control	6	4	8	0.476	0.862457	ns
P61020	RAB5B		2030				3800						9.15014				9.64884					6.04461	9.15014	6.59744	8.33163	8.40728	9.64884	7.69897	10.4817	6.66477	7.92327	CAA	Control	6	4	8	0.476	0.897817	ns
P61224	RAP1B		1730		384	288	3330						8.92133		9.01929	9.36984	9.45032					6.04461	8.92133	6.59744	9.01929	9.36984	9.45032	7.69897	10.4817	6.66477	7.92327	CAA	Control	6	4	8	0.476	0.930645	ns
P61604	HSPE1	367					3250					9.29371					9.41363					9.29371	5.29645	6.59744	8.33163	8.40728	9.41363	7.69897	10.4817	6.66477	7.92327	CAA	Control	6	4	8	0.476	0.892216	ns
P62736	ACTA2	646			300	1980	166	4020		1580	554	10.1061			8.66282	12.1515	2.27189	12.5128		10.6302	9.78107	10.1061	5.29645	6.59744	8.66282	12.1515	2.27189	12.5128	10.4817	10.6302	9.78107	CAA	Control	6	4	8	0.476	0.976793	ns
P62834	RAP1A		1730		384	288	3330						8.92133		9.01929	9.36984	9.45032					6.04461	8.92133	6.59744	9.01929	9.36984	9.45032	7.69897	10.4817	6.66477	7.92327	CAA	Control	6	4	8	0.476	0.930645	ns
P63267	ACTG2	646			300	1980	166	4020		1580	554	10.1061			8.66282	12.1515	2.27189	12.5128		10.6302	9.78107	10.1061	5.29645	6.59744	8.66282	12.1515	2.27189	12.5128	10.4817	10.6302	9.78107	CAA	Control	6	4	8	0.476	0.976793	ns
P68104	EEF1A1	3370	15300	19200	738		17900	8780		5940	3870	12.4856	12.0546	11.4791	9.96237		11.9288	13.6398		12.5414	12.5859	12.4856	12.0546	11.4791	9.96237	8.40728	11.9288	13.6398	10.4817	12.5414	12.5859	CAA	Control	6	4	8	0.476	0.91888	ns
Q02252	ALDH6A1		2050				3080			188			9.16418				9.33242			7.55289		6.04461	9.16418	6.59744	8.33163	8.40728	9.33242	7.69897	10.4817	7.55289	7.92327	CAA	Control	6	4	8	0.476	0.883446	ns
Q05707	COL14A1		1650	9440									8.85364	10.4537								6.04461	8.85364	10.4537	8.33163	8.40728	2.45278	7.69897	10.4817	6.66477	7.92327	CAA	Control	6	4	16	0.476	1.22143	ns
Q08043	ACTN3						1560										8.28039					6.04461	5.29645	6.59744	8.33163	8.40728	8.28039	7.69897	10.4817	6.66477	7.92327	CAA	Control	6	4	8	0.476	0.85735	ns
Q13642	FHL1			2740			3250							8.66339			9.41363					6.04461	5.29645	8.66339	8.33163	8.40728	9.41363	7.69897	10.4817	6.66477	7.92327	CAA	Control	6	4	8	0.476	0.869193	ns
Q13813	SPTAN1		1400				18000						8.61899				11.9369					6.04461	8.61899	6.59744	8.33163	8.40728	11.9369	7.69897	10.4817	6.66477	7.92327	CAA	Control	6	4	8	0.476	0.832341	ns
Q14315	FLNC		3460				30300						9.91491				12.6929					6.04461	9.91491	6.59744	8.33163	8.40728	12.6929	7.69897	10.4817	6.66477	7.92327	CAA	Control	6	4	8	0.476	0.838592	ns
Q15286	RAB35						1490										8.20724					6.04461	5.29645	6.59744	8.33163	8.40728	8.20724	7.69897	10.4817	6.66477	7.92327	CAA	Control	6	4	8	0.476	0.859247	ns
Q15582	TGFBI		4250			470	2350	303					10.2104			10.0766	8.92	8.78265				6.04461	10.2104	6.59744	8.33163	10.0766	8.92	8.78265	10.4817	6.66477	7.92327	CAA	Control	6	4	8	0.476	0.940892	ns
Q15836	VAMP3						1460										8.17473					6.04461	5.29645	6.59744	8.33163	8.40728	8.17473	7.69897	10.4817	6.66477	7.92327	CAA	Control	6	4	8	0.476	0.860094	ns
Q15907	RAB11B						1270										7.94977					6.04461	5.29645	6.59744	8.33163	8.40728	7.94977	7.69897	10.4817	6.66477	7.92327	CAA	Control	6	4	8	0.476	0.865993	ns
Q16352	INA						1490										8.20724					6.04461	5.29645	6.59744	8.33163	8.40728	8.20724	7.69897	10.4817	6.66477	7.92327	CAA	Control	6	4	8	0.476	0.859247	ns
Q16555	DPYSL2	745	51100	22300	561	409	47000	2190		5430	2450	10.3112	13.7934	11.6952	9.56655	9.87596	13.3287	11.6365		12.4118	11.9263	10.3112	13.7934	11.6952	9.56655	9.87596	13.3287	11.6365	10.4817	12.4118	11.9263	CAA	Control	6	4	8	0.476	0.935651	ns
Q58FF7	HSP90AB3P						1500										8.21792					6.04461	5.29645	6.59744	8.33163	8.40728	8.21792	7.69897	10.4817	6.66477	7.92327	CAA	Control	6	4	8	0.476	0.85897	ns
Q5VTE0	EEF1A1P5	3370	15300	19200	738		17900	8780		5940	3870	12.4856	12.0546	11.4791	9.96237		11.9288	13.6398		12.5414	12.5859	12.4856	12.0546	11.4791	9.96237	8.40728	11.9288	13.6398	10.4817	12.5414	12.5859	CAA	Control	6	4	8	0.476	0.91888	ns
Q6UWR7	ENPP6						1600										8.32058					6.04461	5.29645	6.59744	8.33163	8.40728	8.32058	7.69897	10.4817	6.66477	7.92327	CAA	Control	6	4	8	0.476	0.856311	ns
Q7Z3B1	NEGR1						1420										8.13019					6.04461	5.29645	6.59744	8.33163	8.40728	8.13019	7.69897	10.4817	6.66477	7.92327	CAA	Control	6	4	8	0.476	0.861255	ns
Q8IU85	CAMK1D						1350										8.0488					6.04461	5.29645	6.59744	8.33163	8.40728	8.0488	7.69897	10.4817	6.66477	7.92327	CAA	Control	6	4	8	0.476	0.863386	ns
Q99719	SEPTIN5						1500										8.21792					6.04461	5.29645	6.59744	8.33163	8.40728	8.21792	7.69897	10.4817	6.66477	7.92327	CAA	Control	6	4	8	0.476	0.85897	ns
Q9NR31	SAR1A						1250										7.92392					6.04461	5.29645	6.59744	8.33163	8.40728	7.92392	7.69897	10.4817	6.66477	7.92327	CAA	Control	6	4	8	0.476	0.866676	ns
Q9NYI0	PSD3						1590										8.31063					6.04461	5.29645	6.59744	8.33163	8.40728	8.31063	7.69897	10.4817	6.66477	7.92327	CAA	Control	6	4	8	0.476	0.856568	ns
Q9NZN4	EHD2						1560										8.28039					6.04461	5.29645	6.59744	8.33163	8.40728	8.28039	7.69897	10.4817	6.66477	7.92327	CAA	Control	6	4	8	0.476	0.85735	ns
Q9UI15	TAGLN3						1370										8.07252					6.04461	5.29645	6.59744	8.33163	8.40728	8.07252	7.69897	10.4817	6.66477	7.92327	CAA	Control	6	4	8	0.476	0.862764	ns
Q9UK22	FBXO2						1320										8.01245					6.04461	5.29645	6.59744	8.33163	8.40728	8.01245	7.69897	10.4817	6.66477	7.92327	CAA	Control	6	4	8	0.476	0.864341	ns
Q9Y281	CFL2	730					3820			660	648	10.2819					9.65671			9.36966	10.0073	10.2819	5.29645	6.59744	8.33163	8.40728	9.65671	7.69897	10.4817	9.36966	10.0073	CAA	Control	6	4	8	0.476	0.876571	ns
Q9Y6K8	AK5						1590										8.31063					6.04461	5.29645	6.59744	8.33163	8.40728	8.31063	7.69897	10.4817	6.66477	7.92327	CAA	Control	6	4	8	0.476	0.856568	ns
A0M8Q6	IGLC7						821										7.21579					6.04461	5.29645	6.59744	8.33163	8.40728	7.21579	7.69897	10.4817	6.66477	7.92327	CAA	Control	6	4	9	0.61	0.885819	ns
A2A3N6	PIPSL						1130										7.75822					6.04461	5.29645	6.59744	8.33163	8.40728	7.75822	7.69897	10.4817	6.66477	7.92327	CAA	Control	6	4	9	0.61	0.871081	ns
B9A064	IGLL5						821										7.21579					6.04461	5.29645	6.59744	8.33163	8.40728	7.21579	7.69897	10.4817	6.66477	7.92327	CAA	Control	6	4	9	0.61	0.885819	ns
O00154	ACOT7						650										6.79577					6.04461	5.29645	6.59744	8.33163	8.40728	6.79577	7.69897	10.4817	6.66477	7.92327	CAA	Control	6	4	9	0.61	0.897577	ns
O00160	MYO1F									457										8.8385		6.04461	5.29645	6.59744	8.33163	8.40728	2.45278	7.69897	10.4817	8.8385	7.92327	CAA	Control	6	4	9	0.61	0.963643	ns
O00483	NDUFA4						981										7.52186					6.04461	5.29645	6.59744	8.33163	8.40728	7.52186	7.69897	10.4817	6.66477	7.92327	CAA	Control	6	4	9	0.61	0.877442	ns
O00585	CCL21						667										6.84344					6.04461	5.29645	6.59744	8.33163	8.40728	6.84344	7.69897	10.4817	6.66477	7.92327	CAA	Control	6	4	9	0.61	0.896227	ns
O14561	NDUFAB1						703										6.93948					6.04461	5.29645	6.59744	8.33163	8.40728	6.93948	7.69897	10.4817	6.66477	7.92327	CAA	Control	6	4	9	0.61	0.893519	ns
O15540	FABP7						321			1070							5.28035			10.0675		6.04461	5.29645	6.59744	8.33163	8.40728	5.28035	7.69897	10.4817	10.0675	7.92327	CAA	Control	6	4	9	0.61	0.847053	ns
O43865	AHCYL1						931										7.433					6.04461	5.29645	6.59744	8.33163	8.40728	7.433	7.69897	10.4817	6.66477	7.92327	CAA	Control	6	4	9	0.61	0.879858	ns
O60331	PIP5K1C						1130										7.75822					6.04461	5.29645	6.59744	8.33163	8.40728	7.75822	7.69897	10.4817	6.66477	7.92327	CAA	Control	6	4	9	0.61	0.871081	ns
O60493	SNX3						1240										7.91081					6.04461	5.29645	6.59744	8.33163	8.40728	7.91081	7.69897	10.4817	6.66477	7.92327	CAA	Control	6	4	9	0.61	0.867023	ns
O75083	WDR1		86.7				940						4.82699				7.4494					6.04461	4.82699	6.59744	8.33163	8.40728	7.4494	7.69897	10.4817	6.66477	7.92327	CAA	Control	6	4	9	0.61	0.86972	ns
O75131	CPNE3						988										7.53388					6.04461	5.29645	6.59744	8.33163	8.40728	7.53388	7.69897	10.4817	6.66477	7.92327	CAA	Control	6	4	9	0.61	0.877116	ns
O75462	CRLF1						268			480							4.76692			8.90947		6.04461	5.29645	6.59744	8.33163	8.40728	4.76692	7.69897	10.4817	8.90947	7.92327	CAA	Control	6	4	9	0.61	0.891496	ns
O75955	FLOT1						753										7.06307					6.04461	5.29645	6.59744	8.33163	8.40728	7.06307	7.69897	10.4817	6.66477	7.92327	CAA	Control	6	4	9	0.61	0.890058	ns
O76009	KRT33A						1100										7.71365					6.04461	5.29645	6.59744	8.33163	8.40728	7.71365	7.69897	10.4817	6.66477	7.92327	CAA	Control	6	4	9	0.61	0.872274	ns
O76070	SNCG						767										7.09586					6.04461	5.29645	6.59744	8.33163	8.40728	7.09586	7.69897	10.4817	6.66477	7.92327	CAA	Control	6	4	9	0.61	0.889144	ns
O94819	KBTBD11						764										7.0889					6.04461	5.29645	6.59744	8.33163	8.40728	7.0889	7.69897	10.4817	6.66477	7.92327	CAA	Control	6	4	9	0.61	0.889338	ns
O94973	AP2A2						677										6.87076					6.04461	5.29645	6.59744	8.33163	8.40728	6.87076	7.69897	10.4817	6.66477	7.92327	CAA	Control	6	4	9	0.61	0.895455	ns
O95292	VAPB						792										7.15263					6.04461	5.29645	6.59744	8.33163	8.40728	7.15263	7.69897	10.4817	6.66477	7.92327	CAA	Control	6	4	9	0.61	0.887567	ns
O95741	CPNE6						988										7.53388					6.04461	5.29645	6.59744	8.33163	8.40728	7.53388	7.69897	10.4817	6.66477	7.92327	CAA	Control	6	4	9	0.61	0.877116	ns
O95782	AP2A1						778										7.12111					6.04461	5.29645	6.59744	8.33163	8.40728	7.12111	7.69897	10.4817	6.66477	7.92327	CAA	Control	6	4	9	0.61	0.888442	ns
O95837	GNA14						1000										7.55425					6.04461	5.29645	6.59744	8.33163	8.40728	7.55425	7.69897	10.4817	6.66477	7.92327	CAA	Control	6	4	9	0.61	0.876565	ns
P00367	GLUD1						844										7.26399					6.04461	5.29645	6.59744	8.33163	8.40728	7.26399	7.69897	10.4817	6.66477	7.92327	CAA	Control	6	4	9	0.61	0.884489	ns
P00915	CA1		12800	4910			11700			2190	922		11.7975	9.5085			11.3091			11.1014	10.5162	6.04461	11.7975	9.5085	8.33163	8.40728	11.3091	7.69897	10.4817	11.1014	10.5162	CAA	Control	6	4	9	0.61	0.896838	ns
P01034	CST3									669										9.38922		6.04461	5.29645	6.59744	8.33163	8.40728	2.45278	7.69897	10.4817	9.38922	7.92327	CAA	Control	6	4	9	0.61	0.945966	ns
P01834	IGKC		2060				2840				807		9.17115				9.20939				10.3239	6.04461	9.17115	6.59744	8.33163	8.40728	9.20939	7.69897	10.4817	6.66477	10.3239	CAA	Control	6	4	9	0.61	0.95681	ns
P02042	HBD	1400	14800	5920			9190	143		1590	2250	11.2195	12.0067	9.77914			10.9559	7.69897		10.6393	11.8035	11.2195	12.0067	9.77914	8.33163	8.40728	10.9559	7.69897	10.4817	10.6393	11.8035	CAA	Control	6	4	15	0.61	1.03158	ns
P02458	COL2A1		43600	842	1460					2140	2680		13.5645	6.94279	10.9469					11.0681	12.0558	6.04461	13.5645	6.94279	10.9469	8.40728	2.45278	7.69897	10.4817	11.0681	12.0558	CAA	Control	6	4	15	0.61	1.21891	ns
P02792	FTL	1880	25500	22900			8600	1670		3340	4360	11.6442	12.791	11.7336			10.8585	11.2454		11.7106	12.7579	11.6442	12.791	11.7336	8.33163	8.40728	10.8585	11.2454	10.4817	11.7106	12.7579	CAA	Control	6	4	15	0.61	0.98828	ns
P04114	APOB						593										6.62334					6.04461	5.29645	6.59744	8.33163	8.40728	6.62334	7.69897	10.4817	6.66477	7.92327	CAA	Control	6	4	9	0.61	0.902495	ns
P04156	PRNP						1020										7.58757					6.04461	5.29645	6.59744	8.33163	8.40728	7.58757	7.69897	10.4817	6.66477	7.92327	CAA	Control	6	4	9	0.61	0.875664	ns
P06748	NPM1		1560				1080	294					8.77349				7.68314	8.73914				6.04461	8.77349	6.59744	8.33163	8.40728	7.68314	8.73914	10.4817	6.66477	7.92327	CAA	Control	6	4	9	0.61	0.915091	ns
P06753	TPM3						850										7.2763					6.04461	5.29645	6.59744	8.33163	8.40728	7.2763	7.69897	10.4817	6.66477	7.92327	CAA	Control	6	4	9	0.61	0.88415	ns
P06756	ITGAV						1190										7.84345					6.04461	5.29645	6.59744	8.33163	8.40728	7.84345	7.69897	10.4817	6.66477	7.92327	CAA	Control	6	4	9	0.61	0.86881	ns
P07305	H1-0	1740										11.5327										11.5327	5.29645	6.59744	8.33163	8.40728	2.45278	7.69897	10.4817	6.66477	7.92327	CAA	Control	6	4	15	0.61	1.17441	ns
P07477	PRSS1		9910	7030			7960	489					11.4288	10.0277			10.745	9.4733				6.04461	11.4288	10.0277	8.33163	8.40728	10.745	9.4733	10.4817	6.66477	7.92327	CAA	Control	6	4	9	0.61	0.930703	ns
P07585	DCN	360	2960	5650						484		9.26608	9.69082	9.71161						8.92147		9.26608	9.69082	9.71161	8.33163	8.40728	2.45278	7.69897	10.4817	8.92147	7.92327	CAA	Control	6	4	15	0.61	1.20297	ns
P08247	SYP						727										7.00013					6.04461	5.29645	6.59744	8.33163	8.40728	7.00013	7.69897	10.4817	6.66477	7.92327	CAA	Control	6	4	9	0.61	0.891817	ns
P08572	COL4A2	15100	14800	92300	42100	16400	11600		5290	31800	2010	14.6486	12.0067	13.7453	15.797	15.2016	11.2966		15.5379	14.962	11.6407	14.6486	12.0067	13.7453	15.797	15.2016	11.2966	7.69897	15.5379	14.962	11.6407	CAA	Control	6	4	15	0.61	1.11848	ns
P09488	GSTM1						1200										7.85717					6.04461	5.29645	6.59744	8.33163	8.40728	7.85717	7.69897	10.4817	6.66477	7.92327	CAA	Control	6	4	9	0.61	0.868445	ns
P0C0L5	C4B; C4B_2		3840			846							10.0646			10.9246						6.04461	10.0646	6.59744	8.33163	10.9246	2.45278	7.69897	10.4817	6.66477	7.92327	CAA	Control	6	4	15	0.61	1.2183	ns
P0C0S5	H2AZ1	2020		4010	1890	663	1090			2480	852	11.7478		9.21537	11.3194	10.573	7.69848			11.2809	10.4022	11.7478	5.29645	9.21537	11.3194	10.573	7.69848	7.69897	10.4817	11.2809	10.4022	CAA	Control	6	4	15	0.61	1.05048	ns
P0C604	OR4A8						798										7.16592					6.04461	5.29645	6.59744	8.33163	8.40728	7.16592	7.69897	10.4817	6.66477	7.92327	CAA	Control	6	4	9	0.61	0.887198	ns
P0CF74	IGLC6						821										7.21579					6.04461	5.29645	6.59744	8.33163	8.40728	7.21579	7.69897	10.4817	6.66477	7.92327	CAA	Control	6	4	9	0.61	0.885819	ns
P0CG04	IGLC1						821										7.21579					6.04461	5.29645	6.59744	8.33163	8.40728	7.21579	7.69897	10.4817	6.66477	7.92327	CAA	Control	6	4	9	0.61	0.885819	ns
P0DOY2	IGLC2						821										7.21579					6.04461	5.29645	6.59744	8.33163	8.40728	7.21579	7.69897	10.4817	6.66477	7.92327	CAA	Control	6	4	9	0.61	0.885819	ns
P0DOY3	IGLC3						821										7.21579					6.04461	5.29645	6.59744	8.33163	8.40728	7.21579	7.69897	10.4817	6.66477	7.92327	CAA	Control	6	4	9	0.61	0.885819	ns
P10599	TXN		3600				4170						9.97189				9.78792					6.04461	9.97189	6.59744	8.33163	8.40728	9.78792	7.69897	10.4817	6.66477	7.92327	CAA	Control	6	4	9	0.61	0.91003	ns
P11142	HSPA8	166	4130	19500			14700			2000	933	8.1586	10.1692	11.5015			11.6421			10.9705	10.5333	8.1586	10.1692	11.5015	8.33163	8.40728	11.6421	7.69897	10.4817	10.9705	10.5333	CAA	Control	6	4	9	0.61	0.933186	ns
P11177	PDHB						1020										7.58757					6.04461	5.29645	6.59744	8.33163	8.40728	7.58757	7.69897	10.4817	6.66477	7.92327	CAA	Control	6	4	9	0.61	0.875664	ns
P12277	CKB	3380	81700	66700			87200	18300		898	1370	12.4898	14.4702	13.2765			14.2224	14.6994		9.81444	11.0876	12.4898	14.4702	13.2765	8.33163	8.40728	14.2224	14.6994	10.4817	9.81444	11.0876	CAA	Control	6	4	9	0.61	0.921928	ns
P12532	CKMT1A; CKMT1B						858										7.29256					6.04461	5.29645	6.59744	8.33163	8.40728	7.29256	7.69897	10.4817	6.66477	7.92327	CAA	Control	6	4	9	0.61	0.883703	ns
P13639	EEF2						685										6.89226					6.04461	5.29645	6.59744	8.33163	8.40728	6.89226	7.69897	10.4817	6.66477	7.92327	CAA	Control	6	4	9	0.61	0.894848	ns
P13796	LCP1						634										6.74941					6.04461	5.29645	6.59744	8.33163	8.40728	6.74941	7.69897	10.4817	6.66477	7.92327	CAA	Control	6	4	9	0.61	0.898894	ns
P13797	PLS3						634										6.74941					6.04461	5.29645	6.59744	8.33163	8.40728	6.74941	7.69897	10.4817	6.66477	7.92327	CAA	Control	6	4	9	0.61	0.898894	ns
P13861	PRKAR2A						632										6.74351					6.04461	5.29645	6.59744	8.33163	8.40728	6.74351	7.69897	10.4817	6.66477	7.92327	CAA	Control	6	4	9	0.61	0.899062	ns
P14174	MIF	2110					30600					11.8106					12.7072					11.8106	5.29645	6.59744	8.33163	8.40728	12.7072	7.69897	10.4817	6.66477	7.92327	CAA	Control	6	4	9	0.61	0.858645	ns
P14406	COX7A2						730										7.00753					6.04461	5.29645	6.59744	8.33163	8.40728	7.00753	7.69897	10.4817	6.66477	7.92327	CAA	Control	6	4	9	0.61	0.89161	ns
P14543	NID1	5720	3130	166000	16200	7180	1990		5050	11500	3190	13.2485	9.77098	14.5922	14.4192	14.01	8.66297		15.4709	13.4946	12.3071	13.2485	9.77098	14.5922	14.4192	14.01	8.66297	7.69897	15.4709	13.4946	12.3071	CAA	Control	6	4	15	0.61	1.15232	ns
P14625	HSP90B1						1150										7.78719					6.04461	5.29645	6.59744	8.33163	8.40728	7.78719	7.69897	10.4817	6.66477	7.92327	CAA	Control	6	4	9	0.61	0.870308	ns
P15104	GLUL						1030										7.60394					6.04461	5.29645	6.59744	8.33163	8.40728	7.60394	7.69897	10.4817	6.66477	7.92327	CAA	Control	6	4	9	0.61	0.875223	ns
P16070	CD44						1180										7.82959					6.04461	5.29645	6.59744	8.33163	8.40728	7.82959	7.69897	10.4817	6.66477	7.92327	CAA	Control	6	4	9	0.61	0.869178	ns
P16298	PPP3CB						854										7.28445					6.04461	5.29645	6.59744	8.33163	8.40728	7.28445	7.69897	10.4817	6.66477	7.92327	CAA	Control	6	4	9	0.61	0.883925	ns
P17516	AKR1C4									738										9.53102		6.04461	5.29645	6.59744	8.33163	8.40728	2.45278	7.69897	10.4817	9.53102	7.92327	CAA	Control	6	4	9	0.61	0.941519	ns
P18085	ARF4						803										7.17691					6.04461	5.29645	6.59744	8.33163	8.40728	7.17691	7.69897	10.4817	6.66477	7.92327	CAA	Control	6	4	9	0.61	0.886894	ns
P18564	ITGB6						734										7.01735					6.04461	5.29645	6.59744	8.33163	8.40728	7.01735	7.69897	10.4817	6.66477	7.92327	CAA	Control	6	4	9	0.61	0.891335	ns
P20742	PZP						666										6.84068					6.04461	5.29645	6.59744	8.33163	8.40728	6.84068	7.69897	10.4817	6.66477	7.92327	CAA	Control	6	4	9	0.61	0.896305	ns
P21359	NF1	6340										13.3969										13.3969	5.29645	6.59744	8.33163	8.40728	2.45278	7.69897	10.4817	6.66477	7.92327	CAA	Control	6	4	15	0.61	1.21993	ns
P22626	HNRNPA2B1		2270				1910						9.3102				8.59905					6.04461	9.3102	6.59744	8.33163	8.40728	8.59905	7.69897	10.4817	6.66477	7.92327	CAA	Control	6	4	9	0.61	0.929189	ns
P27348	YWHAQ						949										7.46562					6.04461	5.29645	6.59744	8.33163	8.40728	7.46562	7.69897	10.4817	6.66477	7.92327	CAA	Control	6	4	9	0.61	0.878969	ns
P28161	GSTM2						1200										7.85717					6.04461	5.29645	6.59744	8.33163	8.40728	7.85717	7.69897	10.4817	6.66477	7.92327	CAA	Control	6	4	9	0.61	0.868445	ns
P31323	PRKAR2B						632										6.74351					6.04461	5.29645	6.59744	8.33163	8.40728	6.74351	7.69897	10.4817	6.66477	7.92327	CAA	Control	6	4	9	0.61	0.899062	ns
P35268	RPL22						640										6.76697					6.04461	5.29645	6.59744	8.33163	8.40728	6.76697	7.69897	10.4817	6.66477	7.92327	CAA	Control	6	4	9	0.61	0.898395	ns
P35611	ADD1						1200										7.85717					6.04461	5.29645	6.59744	8.33163	8.40728	7.85717	7.69897	10.4817	6.66477	7.92327	CAA	Control	6	4	9	0.61	0.868445	ns
P35749	MYH11	10200	18000	1050	1870		42900	2700		13100	3330	14.0827	12.2889	7.26655	11.3041		13.1966	11.9385		13.6825	12.3691	14.0827	12.2889	7.26655	11.3041	8.40728	13.1966	11.9385	10.4817	13.6825	12.3691	CAA	Control	6	4	9	0.61	0.888701	ns
P36873	PPP1CC						888										7.35194					6.04461	5.29645	6.59744	8.33163	8.40728	7.35194	7.69897	10.4817	6.66477	7.92327	CAA	Control	6	4	9	0.61	0.882073	ns
P42330	AKR1C3									738										9.53102		6.04461	5.29645	6.59744	8.33163	8.40728	2.45278	7.69897	10.4817	9.53102	7.92327	CAA	Control	6	4	9	0.61	0.941519	ns
P49368	CCT3						730										7.00753					6.04461	5.29645	6.59744	8.33163	8.40728	7.00753	7.69897	10.4817	6.66477	7.92327	CAA	Control	6	4	9	0.61	0.89161	ns
P49448	GLUD2						844										7.26399					6.04461	5.29645	6.59744	8.33163	8.40728	7.26399	7.69897	10.4817	6.66477	7.92327	CAA	Control	6	4	9	0.61	0.884489	ns
P50395	GDI2						893										7.3616					6.04461	5.29645	6.59744	8.33163	8.40728	7.3616	7.69897	10.4817	6.66477	7.92327	CAA	Control	6	4	9	0.61	0.881808	ns
P52565	ARHGDIA						848										7.27221					6.04461	5.29645	6.59744	8.33163	8.40728	7.27221	7.69897	10.4817	6.66477	7.92327	CAA	Control	6	4	9	0.61	0.884262	ns
P52895	AKR1C2									1250										10.292		6.04461	5.29645	6.59744	8.33163	8.40728	2.45278	7.69897	10.4817	10.292	7.92327	CAA	Control	6	4	9	0.61	0.918352	ns
P54709	ATP1B3						902										7.37883					6.04461	5.29645	6.59744	8.33163	8.40728	7.37883	7.69897	10.4817	6.66477	7.92327	CAA	Control	6	4	9	0.61	0.881337	ns
P55058	PLTP						595										6.62975					6.04461	5.29645	6.59744	8.33163	8.40728	6.62975	7.69897	10.4817	6.66477	7.92327	CAA	Control	6	4	9	0.61	0.902312	ns
P55083	MFAP4				230		907								8.27903		7.38832					6.04461	5.29645	6.59744	8.27903	8.40728	7.38832	7.69897	10.4817	6.66477	7.92327	CAA	Control	6	4	9	0.61	0.879989	ns
P56385	ATP5ME									980										9.94063		6.04461	5.29645	6.59744	8.33163	8.40728	2.45278	7.69897	10.4817	9.94063	7.92327	CAA	Control	6	4	9	0.61	0.928906	ns
P60660	MYL6	449					1390			522	246	9.5832					8.09587			9.03071	8.60915	9.5832	5.29645	6.59744	8.33163	8.40728	8.09587	7.69897	10.4817	9.03071	8.60915	CAA	Control	6	4	9	0.61	0.884145	ns
P60842	EIF4A1						597										6.63614					6.04461	5.29645	6.59744	8.33163	8.40728	6.63614	7.69897	10.4817	6.66477	7.92327	CAA	Control	6	4	9	0.61	0.902129	ns
P61077	UBE2D3						632										6.74351					6.04461	5.29645	6.59744	8.33163	8.40728	6.74351	7.69897	10.4817	6.66477	7.92327	CAA	Control	6	4	9	0.61	0.899062	ns
P61225	RAP2B						1180										7.82959					6.04461	5.29645	6.59744	8.33163	8.40728	7.82959	7.69897	10.4817	6.66477	7.92327	CAA	Control	6	4	9	0.61	0.869178	ns
P61353	RPL27						602										6.65197					6.04461	5.29645	6.59744	8.33163	8.40728	6.65197	7.69897	10.4817	6.66477	7.92327	CAA	Control	6	4	9	0.61	0.901675	ns
P61586	RHOA						623										6.71665					6.04461	5.29645	6.59744	8.33163	8.40728	6.71665	7.69897	10.4817	6.66477	7.92327	CAA	Control	6	4	9	0.61	0.899827	ns
P62136	PPP1CA						888										7.35194					6.04461	5.29645	6.59744	8.33163	8.40728	7.35194	7.69897	10.4817	6.66477	7.92327	CAA	Control	6	4	9	0.61	0.882073	ns
P62140	PPP1CB						888										7.35194					6.04461	5.29645	6.59744	8.33163	8.40728	7.35194	7.69897	10.4817	6.66477	7.92327	CAA	Control	6	4	9	0.61	0.882073	ns
P62491	RAB11A						740										7.03194					6.04461	5.29645	6.59744	8.33163	8.40728	7.03194	7.69897	10.4817	6.66477	7.92327	CAA	Control	6	4	9	0.61	0.890927	ns
P62826	RAN						823										7.22004					6.04461	5.29645	6.59744	8.33163	8.40728	7.22004	7.69897	10.4817	6.66477	7.92327	CAA	Control	6	4	9	0.61	0.885701	ns
P62837	UBE2D2						632										6.74351					6.04461	5.29645	6.59744	8.33163	8.40728	6.74351	7.69897	10.4817	6.66477	7.92327	CAA	Control	6	4	9	0.61	0.899062	ns
P67936	TPM4									364										8.5095		6.04461	5.29645	6.59744	8.33163	8.40728	2.45278	7.69897	10.4817	8.5095	7.92327	CAA	Control	6	4	9	0.61	0.974521	ns
P84103	SRSF3									392										8.61668		6.04461	5.29645	6.59744	8.33163	8.40728	2.45278	7.69897	10.4817	8.61668	7.92327	CAA	Control	6	4	9	0.61	0.970951	ns
Q01955	COL4A3			87400										13.6666								6.04461	5.29645	13.6666	8.33163	8.40728	2.45278	7.69897	10.4817	6.66477	7.92327	CAA	Control	6	4	15	0.61	1.21302	ns
Q03013	GSTM4						1200										7.85717					6.04461	5.29645	6.59744	8.33163	8.40728	7.85717	7.69897	10.4817	6.66477	7.92327	CAA	Control	6	4	9	0.61	0.868445	ns
Q04828	AKR1C1									738										9.53102		6.04461	5.29645	6.59744	8.33163	8.40728	2.45278	7.69897	10.4817	9.53102	7.92327	CAA	Control	6	4	9	0.61	0.941519	ns
Q06830	PRDX1	311	8190		1110		11600			1230	292	9.05626	11.1543		10.5514		11.2966			10.2687	8.85666	9.05626	11.1543	6.59744	10.5514	8.40728	11.2966	7.69897	10.4817	10.2687	8.85666	CAA	Control	6	4	9	0.61	0.916207	ns
Q08170	SRSF4									497										8.95978		6.04461	5.29645	6.59744	8.33163	8.40728	2.45278	7.69897	10.4817	8.95978	7.92327	CAA	Control	6	4	9	0.61	0.959693	ns
Q12965	MYO1E									457										8.8385		6.04461	5.29645	6.59744	8.33163	8.40728	2.45278	7.69897	10.4817	8.8385	7.92327	CAA	Control	6	4	9	0.61	0.963643	ns
Q13029	PRDM2			32700										12.2478								6.04461	5.29645	12.2478	8.33163	8.40728	2.45278	7.69897	10.4817	6.66477	7.92327	CAA	Control	6	4	15	0.61	1.17837	ns
Q13243	SRSF5									497										8.95978		6.04461	5.29645	6.59744	8.33163	8.40728	2.45278	7.69897	10.4817	8.95978	7.92327	CAA	Control	6	4	9	0.61	0.959693	ns
Q13247	SRSF6									497										8.95978		6.04461	5.29645	6.59744	8.33163	8.40728	2.45278	7.69897	10.4817	8.95978	7.92327	CAA	Control	6	4	9	0.61	0.959693	ns
Q14012	CAMK1						695										6.91868					6.04461	5.29645	6.59744	8.33163	8.40728	6.91868	7.69897	10.4817	6.66477	7.92327	CAA	Control	6	4	9	0.61	0.894104	ns
Q14141	SEPTIN6						1170										7.8156					6.04461	5.29645	6.59744	8.33163	8.40728	7.8156	7.69897	10.4817	6.66477	7.92327	CAA	Control	6	4	9	0.61	0.869551	ns
Q14194	CRMP1						649										6.79291					6.04461	5.29645	6.59744	8.33163	8.40728	6.79291	7.69897	10.4817	6.66477	7.92327	CAA	Control	6	4	9	0.61	0.897658	ns
Q14525	KRT33B						845										7.26605					6.04461	5.29645	6.59744	8.33163	8.40728	7.26605	7.69897	10.4817	6.66477	7.92327	CAA	Control	6	4	9	0.61	0.884432	ns
Q14568	HSP90AA2P						905										7.38453					6.04461	5.29645	6.59744	8.33163	8.40728	7.38453	7.69897	10.4817	6.66477	7.92327	CAA	Control	6	4	9	0.61	0.881181	ns
Q14651	PLS1						634										6.74941					6.04461	5.29645	6.59744	8.33163	8.40728	6.74941	7.69897	10.4817	6.66477	7.92327	CAA	Control	6	4	9	0.61	0.898894	ns
Q15365	PCBP1						1100										7.71365					6.04461	5.29645	6.59744	8.33163	8.40728	7.71365	7.69897	10.4817	6.66477	7.92327	CAA	Control	6	4	9	0.61	0.872274	ns
Q15746	MYLK						723										6.99019					6.04461	5.29645	6.59744	8.33163	8.40728	6.99019	7.69897	10.4817	6.66477	7.92327	CAA	Control	6	4	9	0.61	0.892096	ns
Q16181	SEPTIN7						717										6.97516					6.04461	5.29645	6.59744	8.33163	8.40728	6.97516	7.69897	10.4817	6.66477	7.92327	CAA	Control	6	4	9	0.61	0.892517	ns
Q16623	STX1A						988										7.53388					6.04461	5.29645	6.59744	8.33163	8.40728	7.53388	7.69897	10.4817	6.66477	7.92327	CAA	Control	6	4	9	0.61	0.877116	ns
Q16658	FSCN1						857										7.29053					6.04461	5.29645	6.59744	8.33163	8.40728	7.29053	7.69897	10.4817	6.66477	7.92327	CAA	Control	6	4	9	0.61	0.883758	ns
Q2TB90	HKDC1						780										7.12566					6.04461	5.29645	6.59744	8.33163	8.40728	7.12566	7.69897	10.4817	6.66477	7.92327	CAA	Control	6	4	9	0.61	0.888316	ns
Q5HYA8	TMEM67			29300										12.0893								6.04461	5.29645	12.0893	8.33163	8.40728	2.45278	7.69897	10.4817	6.66477	7.92327	CAA	Control	6	4	15	0.61	1.1745	ns
Q5T4S7	UBR4			29300										12.0893								6.04461	5.29645	12.0893	8.33163	8.40728	2.45278	7.69897	10.4817	6.66477	7.92327	CAA	Control	6	4	15	0.61	1.1745	ns
Q6SZW1	SARM1			29300										12.0893								6.04461	5.29645	12.0893	8.33163	8.40728	2.45278	7.69897	10.4817	6.66477	7.92327	CAA	Control	6	4	15	0.61	1.1745	ns
Q6ZU15	SEPTIN14						1170										7.8156					6.04461	5.29645	6.59744	8.33163	8.40728	7.8156	7.69897	10.4817	6.66477	7.92327	CAA	Control	6	4	9	0.61	0.869551	ns
Q71UI9	H2AZ2	2020		4010	1890	663	1090			2480	852	11.7478		9.21537	11.3194	10.573	7.69848			11.2809	10.4022	11.7478	5.29645	9.21537	11.3194	10.573	7.69848	7.69897	10.4817	11.2809	10.4022	CAA	Control	6	4	15	0.61	1.05048	ns
Q7L0X2	ERICH6			29300										12.0893								6.04461	5.29645	12.0893	8.33163	8.40728	2.45278	7.69897	10.4817	6.66477	7.92327	CAA	Control	6	4	15	0.61	1.1745	ns
Q7Z443	PKD1L3									1290										10.3375		6.04461	5.29645	6.59744	8.33163	8.40728	2.45278	7.69897	10.4817	10.3375	7.92327	CAA	Control	6	4	9	0.61	0.917003	ns
Q7Z794	KRT77	1410	15000					1690		4570		11.2297	12.0261					11.2626		12.163		11.2297	12.0261	6.59744	8.33163	8.40728	2.45278	11.2626	10.4817	12.163	7.92327	CAA	Control	6	4	9	0.61	0.999547	ns
Q86YQ8	CPNE8						988										7.53388					6.04461	5.29645	6.59744	8.33163	8.40728	7.53388	7.69897	10.4817	6.66477	7.92327	CAA	Control	6	4	9	0.61	0.877116	ns
Q8IYJ1	CPNE9						988										7.53388					6.04461	5.29645	6.59744	8.33163	8.40728	7.53388	7.69897	10.4817	6.66477	7.92327	CAA	Control	6	4	9	0.61	0.877116	ns
Q8N2F6	ARMC10						786										7.1392					6.04461	5.29645	6.59744	8.33163	8.40728	7.1392	7.69897	10.4817	6.66477	7.92327	CAA	Control	6	4	9	0.61	0.88794	ns
Q8NHY6	ZFP28			14300										11.0537								6.04461	5.29645	11.0537	8.33163	8.40728	2.45278	7.69897	10.4817	6.66477	7.92327	CAA	Control	6	4	15	0.61	1.1492	ns
Q8WUJ3	CEMIP		833			4160							7.88066			13.2226						6.04461	7.88066	6.59744	8.33163	13.2226	2.45278	7.69897	10.4817	6.66477	7.92327	CAA	Control	6	4	15	0.61	1.22108	ns
Q92599	SEPTIN8						1170										7.8156					6.04461	5.29645	6.59744	8.33163	8.40728	7.8156	7.69897	10.4817	6.66477	7.92327	CAA	Control	6	4	9	0.61	0.869551	ns
Q92764	KRT35						1100										7.71365					6.04461	5.29645	6.59744	8.33163	8.40728	7.71365	7.69897	10.4817	6.66477	7.92327	CAA	Control	6	4	9	0.61	0.872274	ns
Q96A11	GAL3ST3			14300										11.0537								6.04461	5.29645	11.0537	8.33163	8.40728	2.45278	7.69897	10.4817	6.66477	7.92327	CAA	Control	6	4	15	0.61	1.1492	ns
Q96A23	CPNE4						988										7.53388					6.04461	5.29645	6.59744	8.33163	8.40728	7.53388	7.69897	10.4817	6.66477	7.92327	CAA	Control	6	4	9	0.61	0.877116	ns
Q96E17	RAB3C						798										7.16592					6.04461	5.29645	6.59744	8.33163	8.40728	7.16592	7.69897	10.4817	6.66477	7.92327	CAA	Control	6	4	9	0.61	0.887198	ns
Q96FN4	CPNE2						988										7.53388					6.04461	5.29645	6.59744	8.33163	8.40728	7.53388	7.69897	10.4817	6.66477	7.92327	CAA	Control	6	4	9	0.61	0.877116	ns
Q96HN2	AHCYL2						931										7.433					6.04461	5.29645	6.59744	8.33163	8.40728	7.433	7.69897	10.4817	6.66477	7.92327	CAA	Control	6	4	9	0.61	0.879858	ns
Q99755	PIP5K1A						1130										7.75822					6.04461	5.29645	6.59744	8.33163	8.40728	7.75822	7.69897	10.4817	6.66477	7.92327	CAA	Control	6	4	9	0.61	0.871081	ns
Q9BZD4	NUF2			29300										12.0893								6.04461	5.29645	12.0893	8.33163	8.40728	2.45278	7.69897	10.4817	6.66477	7.92327	CAA	Control	6	4	15	0.61	1.1745	ns
Q9C0A1	ZFHX2			14300										11.0537								6.04461	5.29645	11.0537	8.33163	8.40728	2.45278	7.69897	10.4817	6.66477	7.92327	CAA	Control	6	4	15	0.61	1.1492	ns
Q9H347	UBQLN3			17800										11.3698								6.04461	5.29645	11.3698	8.33163	8.40728	2.45278	7.69897	10.4817	6.66477	7.92327	CAA	Control	6	4	15	0.61	1.15693	ns
Q9H4B4	PLK3			14300										11.0537								6.04461	5.29645	11.0537	8.33163	8.40728	2.45278	7.69897	10.4817	6.66477	7.92327	CAA	Control	6	4	15	0.61	1.1492	ns
Q9H4M9	EHD1						1240										7.91081					6.04461	5.29645	6.59744	8.33163	8.40728	7.91081	7.69897	10.4817	6.66477	7.92327	CAA	Control	6	4	9	0.61	0.867023	ns
Q9HCH3	CPNE5						988										7.53388					6.04461	5.29645	6.59744	8.33163	8.40728	7.53388	7.69897	10.4817	6.66477	7.92327	CAA	Control	6	4	9	0.61	0.877116	ns
Q9NQH7	XPNPEP3						1230										7.89759					6.04461	5.29645	6.59744	8.33163	8.40728	7.89759	7.69897	10.4817	6.66477	7.92327	CAA	Control	6	4	9	0.61	0.867373	ns
Q9NRR5	UBQLN4			17800										11.3698								6.04461	5.29645	11.3698	8.33163	8.40728	2.45278	7.69897	10.4817	6.66477	7.92327	CAA	Control	6	4	15	0.61	1.15693	ns
Q9NRW1	RAB6B						902										7.37883					6.04461	5.29645	6.59744	8.33163	8.40728	7.37883	7.69897	10.4817	6.66477	7.92327	CAA	Control	6	4	9	0.61	0.881337	ns
Q9NVA2	SEPTIN11						1170										7.8156					6.04461	5.29645	6.59744	8.33163	8.40728	7.8156	7.69897	10.4817	6.66477	7.92327	CAA	Control	6	4	9	0.61	0.869551	ns
Q9P0L0	VAPA						997										7.54918					6.04461	5.29645	6.59744	8.33163	8.40728	7.54918	7.69897	10.4817	6.66477	7.92327	CAA	Control	6	4	9	0.61	0.876702	ns
Q9P0V9	SEPTIN10						1170										7.8156					6.04461	5.29645	6.59744	8.33163	8.40728	7.8156	7.69897	10.4817	6.66477	7.92327	CAA	Control	6	4	9	0.61	0.869551	ns
Q9P2D7	DNAH1			17800										11.3698								6.04461	5.29645	11.3698	8.33163	8.40728	2.45278	7.69897	10.4817	6.66477	7.92327	CAA	Control	6	4	15	0.61	1.15693	ns
Q9UBL6	CPNE7						988										7.53388					6.04461	5.29645	6.59744	8.33163	8.40728	7.53388	7.69897	10.4817	6.66477	7.92327	CAA	Control	6	4	9	0.61	0.877116	ns
Q9UHD8	SEPTIN9						587										6.60393					6.04461	5.29645	6.59744	8.33163	8.40728	6.60393	7.69897	10.4817	6.66477	7.92327	CAA	Control	6	4	9	0.61	0.903052	ns
Q9UHD9	UBQLN2			17800										11.3698								6.04461	5.29645	11.3698	8.33163	8.40728	2.45278	7.69897	10.4817	6.66477	7.92327	CAA	Control	6	4	15	0.61	1.15693	ns
Q9UHW9	SLC12A6						830										7.23484					6.04461	5.29645	6.59744	8.33163	8.40728	7.23484	7.69897	10.4817	6.66477	7.92327	CAA	Control	6	4	9	0.61	0.885292	ns
Q9ULC3	RAB23						932										7.43483					6.04461	5.29645	6.59744	8.33163	8.40728	7.43483	7.69897	10.4817	6.66477	7.92327	CAA	Control	6	4	9	0.61	0.879808	ns
Q9UMX0	UBQLN1			17800										11.3698								6.04461	5.29645	11.3698	8.33163	8.40728	2.45278	7.69897	10.4817	6.66477	7.92327	CAA	Control	6	4	15	0.61	1.15693	ns
Q9UMY4	SNX12						587										6.60393					6.04461	5.29645	6.59744	8.33163	8.40728	6.60393	7.69897	10.4817	6.66477	7.92327	CAA	Control	6	4	9	0.61	0.903052	ns
Q9UP95	SLC12A4						830										7.23484					6.04461	5.29645	6.59744	8.33163	8.40728	7.23484	7.69897	10.4817	6.66477	7.92327	CAA	Control	6	4	9	0.61	0.885292	ns
Q9UQM7	CAMK2A	2390	11200	32100			87600	17000	219			11.9902	11.6051	12.2211			14.2291	14.5931	10.9436			11.9902	11.6051	12.2211	8.33163	8.40728	14.2291	14.5931	10.9436	6.66477	7.92327	CAA	Control	6	4	9	0.61	0.868373	ns
Q9Y2T3	GDA						664										6.83514					6.04461	5.29645	6.59744	8.33163	8.40728	6.83514	7.69897	10.4817	6.66477	7.92327	CAA	Control	6	4	9	0.61	0.896462	ns
Q9Y3L5	RAP2C						1180										7.82959					6.04461	5.29645	6.59744	8.33163	8.40728	7.82959	7.69897	10.4817	6.66477	7.92327	CAA	Control	6	4	9	0.61	0.869178	ns
B2RPK0	HMGB1P1	471								1130		9.65191								10.1463		9.65191	5.29645	6.59744	8.33163	8.40728	2.45278	7.69897	10.4817	10.1463	7.92327	CAA	Control	6	4	10	0.762	1.00083	ns
B2RXH8	HNRNPCL2			1900										8.13164								6.04461	5.29645	8.13164	8.33163	8.40728	2.45278	7.69897	10.4817	6.66477	7.92327	CAA	Control	6	4	14	0.762	1.07784	ns
B7ZW38	HNRNPCL3			1900										8.13164								6.04461	5.29645	8.13164	8.33163	8.40728	2.45278	7.69897	10.4817	6.66477	7.92327	CAA	Control	6	4	14	0.762	1.07784	ns
O00186	STXBP3		1880	7920			3760	201					9.04026	10.2			9.63297	8.19036				6.04461	9.04026	10.2	8.33163	8.40728	9.63297	8.19036	10.4817	6.66477	7.92327	CAA	Control	6	4	10	0.762	0.952193	ns
O14556	GAPDHS		5880				5250						10.6773				10.1308					6.04461	10.6773	6.59744	8.33163	8.40728	10.1308	7.69897	10.4817	6.66477	7.92327	CAA	Control	6	4	10	0.762	0.914555	ns
O60812	HNRNPCL1			1900										8.13164								6.04461	5.29645	8.13164	8.33163	8.40728	2.45278	7.69897	10.4817	6.66477	7.92327	CAA	Control	6	4	14	0.762	1.07784	ns
O75106	AOC2			2830										8.71027								6.04461	5.29645	8.71027	8.33163	8.40728	2.45278	7.69897	10.4817	6.66477	7.92327	CAA	Control	6	4	14	0.762	1.09198	ns
O75369	FLNB	183	2550				899	211		471		8.29766	9.47693				7.37311	8.26043		8.88211		8.29766	9.47693	6.59744	8.33163	8.40728	7.37311	8.26043	10.4817	8.88211	7.92327	CAA	Control	6	4	10	0.762	0.934055	ns
O75439	PMPCB		2610										9.51028									6.04461	9.51028	6.59744	8.33163	8.40728	2.45278	7.69897	10.4817	6.66477	7.92327	CAA	Control	6	4	14	0.762	1.14329	ns
O95817	BAG3			1770										8.02853								6.04461	5.29645	8.02853	8.33163	8.40728	2.45278	7.69897	10.4817	6.66477	7.92327	CAA	Control	6	4	14	0.762	1.07533	ns
P00505	GOT2		6230				2430						10.7605				8.97139					6.04461	10.7605	6.59744	8.33163	8.40728	8.97139	7.69897	10.4817	6.66477	7.92327	CAA	Control	6	4	10	0.762	0.94755	ns
P01859	IGHG2						493										6.25985					6.04461	5.29645	6.59744	8.33163	8.40728	6.25985	7.69897	10.4817	6.66477	7.92327	CAA	Control	6	4	10	0.762	0.913042	ns
P01861	IGHG4						493										6.25985					6.04461	5.29645	6.59744	8.33163	8.40728	6.25985	7.69897	10.4817	6.66477	7.92327	CAA	Control	6	4	10	0.762	0.913042	ns
P02452	COL1A1	52600	133000	87800	29400	39800	1350		12000	61900	37900	16.449	15.1731	13.6732	15.279	16.4807	8.0488		16.7196	15.923	15.8778	16.449	15.1731	13.6732	15.279	16.4807	8.0488	7.69897	16.7196	15.923	15.8778	CAA	Control	6	4	14	0.762	1.28032	ns
P02545	LMNA	3380	1200		1170		2240			2220		12.4898	8.39923		10.6274		8.84621			11.1211		12.4898	8.39923	6.59744	10.6274	8.40728	8.84621	7.69897	10.4817	11.1211	7.92327	CAA	Control	6	4	10	0.762	0.951461	ns
P02730	SLC4A1		1520										8.73639									6.04461	8.73639	6.59744	8.33163	8.40728	2.45278	7.69897	10.4817	6.66477	7.92327	CAA	Control	6	4	14	0.762	1.12439	ns
P02747	C1QC	682									153	10.1841									7.92327	10.1841	5.29645	6.59744	8.33163	8.40728	2.45278	7.69897	10.4817	6.66477	7.92327	CAA	Control	6	4	14	0.762	1.14147	ns
P02794	FTH1	1710	43700	86800			21100	708		6270	4550	11.5077	13.5678	13.6566			12.1679	10.0073		12.6194	12.8195	11.5077	13.5678	13.6566	8.33163	8.40728	12.1679	10.0073	10.4817	12.6194	12.8195	CAA	Control	6	4	14	0.762	1.00554	ns
P04080	CSTB						456										6.09816					6.04461	5.29645	6.59744	8.33163	8.40728	6.09816	7.69897	10.4817	6.66477	7.92327	CAA	Control	6	4	10	0.762	0.917813	ns
P05413	FABP3						508										6.32056					6.04461	5.29645	6.59744	8.33163	8.40728	6.32056	7.69897	10.4817	6.66477	7.92327	CAA	Control	6	4	10	0.762	0.911263	ns
P06703	S100A6						477										6.19214					6.04461	5.29645	6.59744	8.33163	8.40728	6.19214	7.69897	10.4817	6.66477	7.92327	CAA	Control	6	4	10	0.762	0.915034	ns
P07093	SERPINE2		12300		833	577		236					11.7401		10.1371	10.3725		8.42202				6.04461	11.7401	6.59744	10.1371	10.3725	2.45278	8.42202	10.4817	6.66477	7.92327	CAA	Control	6	4	14	0.762	1.25655	ns
P07910	HNRNPC			1900										8.13164								6.04461	5.29645	8.13164	8.33163	8.40728	2.45278	7.69897	10.4817	6.66477	7.92327	CAA	Control	6	4	14	0.762	1.07784	ns
P08237	PFKM		5690				3450						10.63				9.50366					6.04461	10.63	6.59744	8.33163	8.40728	9.50366	7.69897	10.4817	6.66477	7.92327	CAA	Control	6	4	10	0.762	0.930335	ns
P09429	HMGB1	471								1130		9.65191								10.1463		9.65191	5.29645	6.59744	8.33163	8.40728	2.45278	7.69897	10.4817	10.1463	7.92327	CAA	Control	6	4	10	0.762	1.00083	ns
P09493	TPM1						585										6.5974					6.04461	5.29645	6.59744	8.33163	8.40728	6.5974	7.69897	10.4817	6.66477	7.92327	CAA	Control	6	4	10	0.762	0.90324	ns
P09972	ALDOC		17200				8570						12.2233				10.8534					6.04461	12.2233	6.59744	8.33163	8.40728	10.8534	7.69897	10.4817	6.66477	7.92327	CAA	Control	6	4	10	0.762	0.924913	ns
P0C0L4	C4A		2760		803								9.59044		10.0842							6.04461	9.59044	6.59744	10.0842	8.40728	2.45278	7.69897	10.4817	6.66477	7.92327	CAA	Control	6	4	14	0.762	1.18804	ns
P0DMR1	HNRNPCL4			1900										8.13164								6.04461	5.29645	8.13164	8.33163	8.40728	2.45278	7.69897	10.4817	6.66477	7.92327	CAA	Control	6	4	14	0.762	1.07784	ns
P10301	RRAS		2010	1510	295		4540						9.13596	7.79717	8.63854		9.91476					6.04461	9.13596	7.79717	8.63854	8.40728	9.91476	7.69897	10.4817	6.66477	7.92327	CAA	Control	6	4	10	0.762	0.919573	ns
P11137	MAP2						581										6.58426					6.04461	5.29645	6.59744	8.33163	8.40728	6.58426	7.69897	10.4817	6.66477	7.92327	CAA	Control	6	4	10	0.762	0.903618	ns
P21266	GSTM3						576										6.56766					6.04461	5.29645	6.59744	8.33163	8.40728	6.56766	7.69897	10.4817	6.66477	7.92327	CAA	Control	6	4	10	0.762	0.904095	ns
P23471	PTPRZ1						526										6.39019					6.04461	5.29645	6.59744	8.33163	8.40728	6.39019	7.69897	10.4817	6.66477	7.92327	CAA	Control	6	4	10	0.762	0.909232	ns
P23528	CFL1	1720	5920	6230			14000			3900	2270	11.5161	10.6871	9.85296			11.571			11.9343	11.8162	11.5161	10.6871	9.85296	8.33163	8.40728	11.571	7.69897	10.4817	11.9343	11.8162	CAA	Control	6	4	10	0.762	0.96933	ns
P35625	TIMP3	602	145000	90100	15900	13800	32400	12500	1770	3310	1070	10.0046	15.2978	13.7105	14.3922	14.9526	12.7901	14.1495	13.9584	11.6976	10.731	10.0046	15.2978	13.7105	14.3922	14.9526	12.7901	14.1495	13.9584	11.6976	10.731	CAA	Control	6	4	14	0.762	1.00248	ns
P36542	ATP5F1C						579										6.57764					6.04461	5.29645	6.59744	8.33163	8.40728	6.57764	7.69897	10.4817	6.66477	7.92327	CAA	Control	6	4	10	0.762	0.903808	ns
P37802	TAGLN2						567										6.53728					6.04461	5.29645	6.59744	8.33163	8.40728	6.53728	7.69897	10.4817	6.66477	7.92327	CAA	Control	6	4	10	0.762	0.90497	ns
P43003	SLC1A3		406				845						6.87126				7.26605					6.04461	6.87126	6.59744	8.33163	8.40728	7.26605	7.69897	10.4817	6.66477	7.92327	CAA	Control	6	4	10	0.762	0.917127	ns
P48061	CXCL12				1080	1190									10.5119	11.4169						6.04461	5.29645	6.59744	10.5119	11.4169	2.45278	7.69897	10.4817	6.66477	7.92327	CAA	Control	6	4	14	0.762	1.16712	ns
P50570	DNM2						578										6.57432					6.04461	5.29645	6.59744	8.33163	8.40728	6.57432	7.69897	10.4817	6.66477	7.92327	CAA	Control	6	4	10	0.762	0.903903	ns
P50993	ATP1A2						585										6.5974					6.04461	5.29645	6.59744	8.33163	8.40728	6.5974	7.69897	10.4817	6.66477	7.92327	CAA	Control	6	4	10	0.762	0.90324	ns
P51991	HNRNPA3		851										7.91095									6.04461	7.91095	6.59744	8.33163	8.40728	2.45278	7.69897	10.4817	6.66477	7.92327	CAA	Control	6	4	14	0.762	1.10423	ns
P52272	HNRNPM									325										8.34557		6.04461	5.29645	6.59744	8.33163	8.40728	2.45278	7.69897	10.4817	8.34557	7.92327	CAA	Control	6	4	10	0.762	0.980034	ns
P54289	CACNA2D1						451										6.07486					6.04461	5.29645	6.59744	8.33163	8.40728	6.07486	7.69897	10.4817	6.66477	7.92327	CAA	Control	6	4	10	0.762	0.918504	ns
P58215	LOXL3		2610										9.51028									6.04461	9.51028	6.59744	8.33163	8.40728	2.45278	7.69897	10.4817	6.66477	7.92327	CAA	Control	6	4	14	0.762	1.14329	ns
P60174	TPI1		10100				11100						11.4562				11.2322					6.04461	11.4562	6.59744	8.33163	8.40728	11.2322	7.69897	10.4817	6.66477	7.92327	CAA	Control	6	4	10	0.762	0.901026	ns
P61978	HNRNPK		693	4950			541						7.62051	9.52024			6.44576					6.04461	7.62051	9.52024	8.33163	8.40728	6.44576	7.69897	10.4817	6.66477	7.92327	CAA	Control	6	4	14	0.762	1.0194	ns
P62861	FAU						457										6.10278					6.04461	5.29645	6.59744	8.33163	8.40728	6.10278	7.69897	10.4817	6.66477	7.92327	CAA	Control	6	4	10	0.762	0.917676	ns
P63173	RPL38						554										6.49225					6.04461	5.29645	6.59744	8.33163	8.40728	6.49225	7.69897	10.4817	6.66477	7.92327	CAA	Control	6	4	10	0.762	0.906271	ns
P68431	H3C1; H3C2; H3C3; H3C4; H3C6; H3C7; H3C8; H3C10; H3C11; H3C12	391			3940				301	324		9.38461			12.3794				11.4025	8.34111		9.38461	5.29645	6.59744	12.3794	8.40728	2.45278	7.69897	11.4025	8.34111	7.92327	CAA	Control	6	4	14	0.762	1.11474	ns
P84243	H3-3A; H3-3B	391			3940				301	324		9.38461			12.3794				11.4025	8.34111		9.38461	5.29645	6.59744	12.3794	8.40728	2.45278	7.69897	11.4025	8.34111	7.92327	CAA	Control	6	4	14	0.762	1.11474	ns
P98161	PKD1		2610										9.51028									6.04461	9.51028	6.59744	8.33163	8.40728	2.45278	7.69897	10.4817	6.66477	7.92327	CAA	Control	6	4	14	0.762	1.14329	ns
Q01484	ANK2						521										6.37119					6.04461	5.29645	6.59744	8.33163	8.40728	6.37119	7.69897	10.4817	6.66477	7.92327	CAA	Control	6	4	10	0.762	0.909785	ns
Q02539	H1-1	14400	2150		1650	614	1090			4190	1250	14.5802	9.23239		11.1235	10.4622	7.69848			12.0378	10.9553	14.5802	9.23239	6.59744	11.1235	10.4622	7.69848	7.69897	10.4817	12.0378	10.9553	CAA	Control	6	4	14	0.762	1.10682	ns
Q05682	CALD1	336								794	480	9.16711								9.63667	9.57413	9.16711	5.29645	6.59744	8.33163	8.40728	2.45278	7.69897	10.4817	9.63667	9.57413	CAA	Control	6	4	10	0.762	1.04336	ns
Q09666	AHNAK	104	2400				7380			33	495	7.49426	9.39001				10.6338			5.00919	9.61855	7.49426	9.39001	6.59744	8.33163	8.40728	10.6338	7.69897	10.4817	5.00919	9.61855	CAA	Control	6	4	10	0.762	0.982334	ns
Q12955	ANK3						521										6.37119					6.04461	5.29645	6.59744	8.33163	8.40728	6.37119	7.69897	10.4817	6.66477	7.92327	CAA	Control	6	4	10	0.762	0.909785	ns
Q14240	EIF4A2			687			597							6.64326			6.63614					6.04461	5.29645	6.64326	8.33163	8.40728	6.63614	7.69897	10.4817	6.66477	7.92327	CAA	Control	6	4	10	0.762	0.903099	ns
Q15366	PCBP2						528										6.39773					6.04461	5.29645	6.59744	8.33163	8.40728	6.39773	7.69897	10.4817	6.66477	7.92327	CAA	Control	6	4	10	0.762	0.909012	ns
Q16143	SNCB		5700				5620			912	934		10.6326				10.2317			9.83678	10.5348	6.04461	10.6326	6.59744	8.33163	8.40728	10.2317	7.69897	10.4817	9.83678	10.5348	CAA	Control	6	4	10	0.762	0.881036	ns
Q16695	H3-4	391			3940				301	324		9.38461			12.3794				11.4025	8.34111		9.38461	5.29645	6.59744	12.3794	8.40728	2.45278	7.69897	11.4025	8.34111	7.92327	CAA	Control	6	4	14	0.762	1.11474	ns
Q562R1	ACTBL2		54100				45500						13.8757				13.2818					6.04461	13.8757	6.59744	8.33163	8.40728	13.2818	7.69897	10.4817	6.66477	7.92327	CAA	Control	6	4	10	0.762	0.894896	ns
Q6GMR7	FAAH2		1960										9.0999									6.04461	9.0999	6.59744	8.33163	8.40728	2.45278	7.69897	10.4817	6.66477	7.92327	CAA	Control	6	4	14	0.762	1.13326	ns
Q6NZI2	CAVIN1	2200	278	21000	128		2030			2930	188	11.8708	6.34907	11.6085	7.43197		8.6939			11.5216	8.22084	11.8708	6.34907	11.6085	7.43197	8.40728	8.6939	7.69897	10.4817	11.5216	8.22084	CAA	Control	6	4	10	0.762	0.935657	ns
Q6PCB0	VWA1	378										9.33608										9.33608	5.29645	6.59744	8.33163	8.40728	2.45278	7.69897	10.4817	6.66477	7.92327	CAA	Control	6	4	14	0.762	1.12076	ns
Q6UXI9	NPNT						497										6.27629					6.04461	5.29645	6.59744	8.33163	8.40728	6.27629	7.69897	10.4817	6.66477	7.92327	CAA	Control	6	4	10	0.762	0.91256	ns
Q71DI3	H3C15; H3C14; H3C13	391			3940				301	324		9.38461			12.3794				11.4025	8.34111		9.38461	5.29645	6.59744	12.3794	8.40728	2.45278	7.69897	11.4025	8.34111	7.92327	CAA	Control	6	4	14	0.762	1.11474	ns
Q7Z3Y7	KRT28		1410										8.62915									6.04461	8.62915	6.59744	8.33163	8.40728	2.45278	7.69897	10.4817	6.66477	7.92327	CAA	Control	6	4	14	0.762	1.12177	ns
Q7Z6Z7	HUWE1						582										6.58756					6.04461	5.29645	6.59744	8.33163	8.40728	6.58756	7.69897	10.4817	6.66477	7.92327	CAA	Control	6	4	10	0.762	0.903523	ns
Q8IYD8	FANCM			4310										9.31984								6.04461	5.29645	9.31984	8.33163	8.40728	2.45278	7.69897	10.4817	6.66477	7.92327	CAA	Control	6	4	14	0.762	1.10686	ns
Q8N271	PROM2		2610										9.51028									6.04461	9.51028	6.59744	8.33163	8.40728	2.45278	7.69897	10.4817	6.66477	7.92327	CAA	Control	6	4	14	0.762	1.14329	ns
Q92529	SHC3		2610										9.51028									6.04461	9.51028	6.59744	8.33163	8.40728	2.45278	7.69897	10.4817	6.66477	7.92327	CAA	Control	6	4	14	0.762	1.14329	ns
Q93050	ATP6V0A1						543										6.45301					6.04461	5.29645	6.59744	8.33163	8.40728	6.45301	7.69897	10.4817	6.66477	7.92327	CAA	Control	6	4	10	0.762	0.907407	ns
Q96KP4	CNDP2						474										6.17908					6.04461	5.29645	6.59744	8.33163	8.40728	6.17908	7.69897	10.4817	6.66477	7.92327	CAA	Control	6	4	10	0.762	0.915419	ns
Q99715	COL12A1		2930							225			9.6762							7.81324		6.04461	9.6762	6.59744	8.33163	8.40728	2.45278	7.69897	10.4817	7.81324	7.92327	CAA	Control	6	4	14	0.762	1.10102	ns
Q9BW30	TPPP3						469										6.15706					6.04461	5.29645	6.59744	8.33163	8.40728	6.15706	7.69897	10.4817	6.66477	7.92327	CAA	Control	6	4	10	0.762	0.916069	ns
Q9H4B7	TUBB1		1180										8.37529									6.04461	8.37529	6.59744	8.33163	8.40728	2.45278	7.69897	10.4817	6.66477	7.92327	CAA	Control	6	4	14	0.762	1.11557	ns
Q9HCJ5	ZSWIM6		2610										9.51028									6.04461	9.51028	6.59744	8.33163	8.40728	2.45278	7.69897	10.4817	6.66477	7.92327	CAA	Control	6	4	14	0.762	1.14329	ns
Q9UH03	SEPTIN3						478										6.19647					6.04461	5.29645	6.59744	8.33163	8.40728	6.19647	7.69897	10.4817	6.66477	7.92327	CAA	Control	6	4	10	0.762	0.914906	ns
Q9Y490	TLN1	346	1160	12500			1880			696		9.20917	8.35095	10.8594			8.57433			9.44638		9.20917	8.35095	10.8594	8.33163	8.40728	8.57433	7.69897	10.4817	9.44638	7.92327	CAA	Control	6	4	10	0.762	0.977525	ns
Q9Y6C2	EMILIN1				351	323	453								8.88954	9.53534	6.08422					6.04461	5.29645	6.59744	8.88954	9.53534	6.08422	7.69897	10.4817	6.66477	7.92327	CAA	Control	6	4	10	0.762	0.954566	ns
O43854	EDIL3						412										5.87885					6.04461	5.29645	6.59744	8.33163	8.40728	5.87885	7.69897	10.4817	6.66477	7.92327	CAA	Control	6	4	11	0.914	0.924364	ns
O75037	KIF21B						356										5.54067					6.04461	5.29645	6.59744	8.33163	8.40728	5.54067	7.69897	10.4817	6.66477	7.92327	CAA	Control	6	4	11	0.914	0.934652	ns
P02533	KRT14						324										5.30459					6.04461	5.29645	6.59744	8.33163	8.40728	5.30459	7.69897	10.4817	6.66477	7.92327	CAA	Control	6	4	11	0.914	0.94197	ns
P04792	HSPB1	4480	13000	8240	1490		15400	1140		3660	4990	12.8961	11.8199	10.2572	10.9763		11.7099	10.6945		11.8426	12.9526	12.8961	11.8199	10.2572	10.9763	8.40728	11.7099	10.6945	10.4817	11.8426	12.9526	CAA	Control	6	4	13	0.914	1.00322	ns
P07108	DBI						411										5.87345					6.04461	5.29645	6.59744	8.33163	8.40728	5.87345	7.69897	10.4817	6.66477	7.92327	CAA	Control	6	4	11	0.914	0.924526	ns
P09936	UCHL1		5210	3070			18400				278		10.5033	8.82832			11.9689				8.78572	6.04461	10.5033	8.82832	8.33163	8.40728	11.9689	7.69897	10.4817	6.66477	8.78572	CAA	Control	6	4	11	0.914	0.921757	ns
P0CG47	UBB	1390	42700	88100	5640	1110	23000	5450	898	3200	2410	11.2091	13.5344	13.6781	12.8969	11.3165	12.2931	12.9518	12.9794	11.6488	11.9026	11.2091	13.5344	13.6781	12.8969	11.3165	12.2931	12.9518	12.9794	11.6488	11.9026	CAA	Control	6	4	11	0.914	0.996362	ns
P0CG48	UBC	1390	42700	88100	5640	1110	23000	5450	898	3200	2410	11.2091	13.5344	13.6781	12.8969	11.3165	12.2931	12.9518	12.9794	11.6488	11.9026	11.2091	13.5344	13.6781	12.8969	11.3165	12.2931	12.9518	12.9794	11.6488	11.9026	CAA	Control	6	4	11	0.914	0.996362	ns
P10636	MAPT		6040			344	1900						10.7159			9.62623	8.59086					6.04461	10.7159	6.59744	8.33163	9.62623	8.59086	7.69897	10.4817	6.66477	7.92327	CAA	Control	6	4	11	0.914	0.981749	ns
P14136	GFAP	50500	86100	70900	2140		322000	5090		44300	16700	16.3902	14.5459	13.3647	11.4987		16.1088	12.8532		15.4403	14.6954	16.3902	14.5459	13.3647	11.4987	8.40728	16.1088	12.8532	10.4817	15.4403	14.6954	CAA	Control	6	4	11	0.914	0.958409	ns
P14649	MYL6B	449								522	246	9.5832								9.03071	8.60915	9.5832	5.29645	6.59744	8.33163	8.40728	2.45278	7.69897	10.4817	9.03071	8.60915	CAA	Control	6	4	11	0.914	1.05234	ns
P21281	ATP6V1B2						337										5.4052					6.04461	5.29645	6.59744	8.33163	8.40728	5.4052	7.69897	10.4817	6.66477	7.92327	CAA	Control	6	4	11	0.914	0.938837	ns
P30041	PRDX6		17800	11900			18000			101	311		12.2728	10.7883			11.9369			6.65042	8.94767	6.04461	12.2728	10.7883	8.33163	8.40728	11.9369	7.69897	10.4817	6.65042	8.94767	CAA	Control	6	4	13	0.914	0.993476	ns
P31943	HNRNPH1			1090										7.32127								6.04461	5.29645	7.32127	8.33163	8.40728	2.45278	7.69897	10.4817	6.66477	7.92327	CAA	Control	6	4	13	0.914	1.05805	ns
P35556	FBN2	937					399			1350	824	10.6412					5.80711			10.4031	10.354	10.6412	5.29645	6.59744	8.33163	8.40728	5.80711	7.69897	10.4817	10.4031	10.354	CAA	Control	6	4	11	0.914	0.962037	ns
P37840	SNCA	629	2530				7620			298	1010	10.0677	9.46564				10.6808			8.22007	10.6477	10.0677	9.46564	6.59744	8.33163	8.40728	10.6808	7.69897	10.4817	8.22007	10.6477	CAA	Control	6	4	11	0.914	0.962156	ns
P49773	HINT1									309										8.27252		6.04461	5.29645	6.59744	8.33163	8.40728	2.45278	7.69897	10.4817	8.27252	7.92327	CAA	Control	6	4	11	0.914	0.982511	ns
P51911	CNN1	6040	16400		3130		14000	371		5200	2470	13.327	12.1547		12.0473		11.571	9.07481		12.3494	11.9381	13.327	12.1547	6.59744	12.0473	8.40728	11.571	9.07481	10.4817	12.3494	11.9381	CAA	Control	6	4	13	0.914	0.988597	ns
P55795	HNRNPH2			1090										7.32127								6.04461	5.29645	7.32127	8.33163	8.40728	2.45278	7.69897	10.4817	6.66477	7.92327	CAA	Control	6	4	13	0.914	1.05805	ns
P56705	WNT4					767										10.7832						6.04461	5.29645	6.59744	8.33163	10.7832	2.45278	7.69897	10.4817	6.66477	7.92327	CAA	Control	6	4	13	0.914	1.0984	ns
P61088	UBE2N						422										5.9317					6.04461	5.29645	6.59744	8.33163	8.40728	5.9317	7.69897	10.4817	6.66477	7.92327	CAA	Control	6	4	11	0.914	0.922777	ns
P62979	RPS27A	1390	42700	88100	5640	1110	23000	5450	898	3200	2410	11.2091	13.5344	13.6781	12.8969	11.3165	12.2931	12.9518	12.9794	11.6488	11.9026	11.2091	13.5344	13.6781	12.8969	11.3165	12.2931	12.9518	12.9794	11.6488	11.9026	CAA	Control	6	4	11	0.914	0.996362	ns
P62987	UBA52	1390	42700	88100	5640	1110	23000	5450	898	3200	2410	11.2091	13.5344	13.6781	12.8969	11.3165	12.2931	12.9518	12.9794	11.6488	11.9026	11.2091	13.5344	13.6781	12.8969	11.3165	12.2931	12.9518	12.9794	11.6488	11.9026	CAA	Control	6	4	11	0.914	0.996362	ns
P63010	AP2B1						425										5.94718					6.04461	5.29645	6.59744	8.33163	8.40728	5.94718	7.69897	10.4817	6.66477	7.92327	CAA	Control	6	4	11	0.914	0.922313	ns
P68402	PAFAH1B2						383										5.71362					6.04461	5.29645	6.59744	8.33163	8.40728	5.71362	7.69897	10.4817	6.66477	7.92327	CAA	Control	6	4	11	0.914	0.929362	ns
P69905	HBA1; HBA2	322000	570000	811000	27500	18700	340000	73400	9570	509000	166000	19.0629	17.2726	16.8808	15.1826	15.391	16.1874	16.7033	16.3932	18.9626	18.0087	19.0629	17.2726	16.8808	15.1826	15.391	16.1874	16.7033	16.3932	18.9626	18.0087	CAA	Control	6	4	13	0.914	0.99442	ns
Q00325	SLC25A3						384										5.71964					6.04461	5.29645	6.59744	8.33163	8.40728	5.71964	7.69897	10.4817	6.66477	7.92327	CAA	Control	6	4	11	0.914	0.929179	ns
Q01995	TAGLN	4930	58600	35700	3190	229	73200	5580		6070	4090	13.0341	13.9909	12.3745	12.0747	9.03904	13.9695	12.9858		12.5726	12.6657	13.0341	13.9909	12.3745	12.0747	9.03904	13.9695	12.9858	10.4817	12.5726	12.6657	CAA	Control	6	4	11	0.914	0.975531	ns
Q07020	RPL18						406										5.84618					6.04461	5.29645	6.59744	8.33163	8.40728	5.84618	7.69897	10.4817	6.66477	7.92327	CAA	Control	6	4	11	0.914	0.925348	ns
Q07955	SRSF1						411										5.87345					6.04461	5.29645	6.59744	8.33163	8.40728	5.87345	7.69897	10.4817	6.66477	7.92327	CAA	Control	6	4	11	0.914	0.924526	ns
Q10567	AP1B1						425										5.94718					6.04461	5.29645	6.59744	8.33163	8.40728	5.94718	7.69897	10.4817	6.66477	7.92327	CAA	Control	6	4	11	0.914	0.922313	ns
Q12765	SCRN1		420				358						6.9184				5.55422					6.04461	6.9184	6.59744	8.33163	8.40728	5.55422	7.69897	10.4817	6.66477	7.92327	CAA	Control	6	4	13	0.914	0.969805	ns
Q12802	AKAP13		43900	40000	4160	2600	30300		4510				13.5744	12.5386	12.4578	12.5445	12.6929		15.3078			6.04461	13.5744	12.5386	12.4578	12.5445	12.6929	7.69897	15.3078	6.66477	7.92327	CAA	Control	6	4	11	0.914	1.02418	ns
Q14112	NID2				514					305					9.44025					8.25367		6.04461	5.29645	6.59744	9.44025	8.40728	2.45278	7.69897	10.4817	8.25367	7.92327	CAA	Control	6	4	11	0.914	1.00874	ns
Q14674	ESPL1						330										5.3519					6.04461	5.29645	6.59744	8.33163	8.40728	5.3519	7.69897	10.4817	6.66477	7.92327	CAA	Control	6	4	11	0.914	0.940494	ns
Q14956	GPNMB		605			352							7.42917			9.6594						6.04461	7.42917	6.59744	8.33163	9.6594	2.45278	7.69897	10.4817	6.66477	7.92327	CAA	Control	6	4	13	0.914	1.12304	ns
Q16527	CSRP2						344										5.4566					6.04461	5.29645	6.59744	8.33163	8.40728	5.4566	7.69897	10.4817	6.66477	7.92327	CAA	Control	6	4	11	0.914	0.937245	ns
Q3SY84	KRT71		703										7.64073									6.04461	7.64073	6.59744	8.33163	8.40728	2.45278	7.69897	10.4817	6.66477	7.92327	CAA	Control	6	4	13	0.914	1.09763	ns
Q5JXB2	UBE2NL						422										5.9317					6.04461	5.29645	6.59744	8.33163	8.40728	5.9317	7.69897	10.4817	6.66477	7.92327	CAA	Control	6	4	11	0.914	0.922777	ns
Q5TEC6	H3-7				3940				301						12.3794				11.4025			6.04461	5.29645	6.59744	12.3794	8.40728	2.45278	7.69897	11.4025	6.66477	7.92327	CAA	Control	6	4	13	0.914	1.10206	ns
Q6NXT2	H3-5				3940				301						12.3794				11.4025			6.04461	5.29645	6.59744	12.3794	8.40728	2.45278	7.69897	11.4025	6.66477	7.92327	CAA	Control	6	4	13	0.914	1.10206	ns
Q7RTS7	KRT74		703										7.64073									6.04461	7.64073	6.59744	8.33163	8.40728	2.45278	7.69897	10.4817	6.66477	7.92327	CAA	Control	6	4	13	0.914	1.09763	ns
Q7Z4S6	KIF21A						356										5.54067					6.04461	5.29645	6.59744	8.33163	8.40728	5.54067	7.69897	10.4817	6.66477	7.92327	CAA	Control	6	4	11	0.914	0.934652	ns
Q86Y46	KRT73		703										7.64073									6.04461	7.64073	6.59744	8.33163	8.40728	2.45278	7.69897	10.4817	6.66477	7.92327	CAA	Control	6	4	13	0.914	1.09763	ns
Q8IVN8	SBSPON	2110								2480	1030	11.8106								11.2809	10.676	11.8106	5.29645	6.59744	8.33163	8.40728	2.45278	7.69897	10.4817	11.2809	10.676	CAA	Control	6	4	13	0.914	1.06784	ns
Q8NCH0	CHST14		2570				494	130					9.48813				6.26398	7.56139				6.04461	9.48813	6.59744	8.33163	8.40728	6.26398	7.56139	10.4817	6.66477	7.92327	CAA	Control	6	4	13	0.914	1.0072	ns
Q96GW7	BCAN						391										5.76112					6.04461	5.29645	6.59744	8.33163	8.40728	5.76112	7.69897	10.4817	6.66477	7.92327	CAA	Control	6	4	11	0.914	0.92792	ns
Q96P63	SERPINB12		513		417			236					7.19764		9.13832			8.42202				6.04461	7.19764	6.59744	9.13832	8.40728	2.45278	8.42202	10.4817	6.66477	7.92327	CAA	Control	6	4	11	0.914	1.07796	ns
Q96PV0	SYNGAP1						350										5.49925					6.04461	5.29645	6.59744	8.33163	8.40728	5.49925	7.69897	10.4817	6.66477	7.92327	CAA	Control	6	4	11	0.914	0.935928	ns
Q9BXJ0	C1QTNF5		3060		1080					456			9.73851		10.5119					8.83533		6.04461	9.73851	6.59744	10.5119	8.40728	2.45278	7.69897	10.4817	8.83533	7.92327	CAA	Control	6	4	13	0.914	1.11356	ns
Q9Y4G6	TLN2	346	510	12500			922			386		9.20917	7.18942	10.8594			7.4164			8.59437		9.20917	7.18942	10.8594	8.33163	8.40728	7.4164	7.69897	10.4817	8.59437	7.92327	CAA	Control	6	4	13	0.914	1.01234	ns
A0A2R8Y4L2	HNRNPA1L3																					6.04461	5.29645	6.59744	8.33163	8.40728	2.45278	7.69897	10.4817	6.66477	7.92327	CAA	Control	6	4	12	1	1.04038	ns
A6NIZ1	RAP1BL						179										2.94185					6.04461	5.29645	6.59744	8.33163	8.40728	2.94185	7.69897	10.4817	6.66477	7.92327	CAA	Control	6	4	12	1	1.02207	ns
O00161	SNAP23																					6.04461	5.29645	6.59744	8.33163	8.40728	2.45278	7.69897	10.4817	6.66477	7.92327	CAA	Control	6	4	12	1	1.04038	ns
O00299	CLIC1																					6.04461	5.29645	6.59744	8.33163	8.40728	2.45278	7.69897	10.4817	6.66477	7.92327	CAA	Control	6	4	12	1	1.04038	ns
O00468	AGRN	901								1130		10.5848								10.1463		10.5848	5.29645	6.59744	8.33163	8.40728	2.45278	7.69897	10.4817	10.1463	7.92327	CAA	Control	6	4	12	1	1.02104	ns
O00499	BIN1						297										5.07012					6.04461	5.29645	6.59744	8.33163	8.40728	5.07012	7.69897	10.4817	6.66477	7.92327	CAA	Control	6	4	12	1	0.949353	ns
O00764	PDXK		794				1160						7.81278				7.80146					6.04461	7.81278	6.59744	8.33163	8.40728	7.80146	7.69897	10.4817	6.66477	7.92327	CAA	Control	6	4	12	1	0.921312	ns
O14578	CIT																					6.04461	5.29645	6.59744	8.33163	8.40728	2.45278	7.69897	10.4817	6.66477	7.92327	CAA	Control	6	4	12	1	1.04038	ns
O14594	NCAN																					6.04461	5.29645	6.59744	8.33163	8.40728	2.45278	7.69897	10.4817	6.66477	7.92327	CAA	Control	6	4	12	1	1.04038	ns
O14617	AP3D1																					6.04461	5.29645	6.59744	8.33163	8.40728	2.45278	7.69897	10.4817	6.66477	7.92327	CAA	Control	6	4	12	1	1.04038	ns
O15294	OGT																					6.04461	5.29645	6.59744	8.33163	8.40728	2.45278	7.69897	10.4817	6.66477	7.92327	CAA	Control	6	4	12	1	1.04038	ns
O43236	SEPTIN4						224										4.13461					6.04461	5.29645	6.59744	8.33163	8.40728	4.13461	7.69897	10.4817	6.66477	7.92327	CAA	Control	6	4	12	1	0.979999	ns
O43933	PEX1																					6.04461	5.29645	6.59744	8.33163	8.40728	2.45278	7.69897	10.4817	6.66477	7.92327	CAA	Control	6	4	12	1	1.04038	ns
O60641	SNAP91																					6.04461	5.29645	6.59744	8.33163	8.40728	2.45278	7.69897	10.4817	6.66477	7.92327	CAA	Control	6	4	12	1	1.04038	ns
O60716	CTNND1																					6.04461	5.29645	6.59744	8.33163	8.40728	2.45278	7.69897	10.4817	6.66477	7.92327	CAA	Control	6	4	12	1	1.04038	ns
O75390	CS																					6.04461	5.29645	6.59744	8.33163	8.40728	2.45278	7.69897	10.4817	6.66477	7.92327	CAA	Control	6	4	12	1	1.04038	ns
O94875	SORBS2			3490			1110							9.01417			7.72866					6.04461	5.29645	9.01417	8.33163	8.40728	7.72866	7.69897	10.4817	6.66477	7.92327	CAA	Control	6	4	12	1	0.921333	ns
O95757	HSPA4L																					6.04461	5.29645	6.59744	8.33163	8.40728	2.45278	7.69897	10.4817	6.66477	7.92327	CAA	Control	6	4	12	1	1.04038	ns
O95865	DDAH2																					6.04461	5.29645	6.59744	8.33163	8.40728	2.45278	7.69897	10.4817	6.66477	7.92327	CAA	Control	6	4	12	1	1.04038	ns
P00441	SOD1		6250	12100			10800						10.7651	10.8124			11.1922					6.04461	10.7651	10.8124	8.33163	8.40728	11.1922	7.69897	10.4817	6.66477	7.92327	CAA	Control	6	4	12	1	0.967217	ns
P00450	CP																					6.04461	5.29645	6.59744	8.33163	8.40728	2.45278	7.69897	10.4817	6.66477	7.92327	CAA	Control	6	4	12	1	1.04038	ns
P00740	F9						243										4.44206					6.04461	5.29645	6.59744	8.33163	8.40728	4.44206	7.69897	10.4817	6.66477	7.92327	CAA	Control	6	4	12	1	0.969712	ns
P01011	SERPINA3																					6.04461	5.29645	6.59744	8.33163	8.40728	2.45278	7.69897	10.4817	6.66477	7.92327	CAA	Control	6	4	12	1	1.04038	ns
P02746	C1QB		1460				633						8.67889				6.74646					6.04461	8.67889	6.59744	8.33163	8.40728	6.74646	7.69897	10.4817	6.66477	7.92327	CAA	Control	6	4	12	1	0.970356	ns
P05091	ALDH2						267										4.75523					6.04461	5.29645	6.59744	8.33163	8.40728	4.75523	7.69897	10.4817	6.66477	7.92327	CAA	Control	6	4	12	1	0.959452	ns
P05388	RPLP0																					6.04461	5.29645	6.59744	8.33163	8.40728	2.45278	7.69897	10.4817	6.66477	7.92327	CAA	Control	6	4	12	1	1.04038	ns
P05937	CALB1						219										4.0415					6.04461	5.29645	6.59744	8.33163	8.40728	4.0415	7.69897	10.4817	6.66477	7.92327	CAA	Control	6	4	12	1	0.983158	ns
P06702	S100A9										529										9.71443	6.04461	5.29645	6.59744	8.33163	8.40728	2.45278	7.69897	10.4817	6.66477	9.71443	CAA	Control	6	4	12	1	1.08412	ns
P07099	EPHX1						183										3.09799					6.04461	5.29645	6.59744	8.33163	8.40728	3.09799	7.69897	10.4817	6.66477	7.92327	CAA	Control	6	4	12	1	1.01635	ns
P08134	RHOC																					6.04461	5.29645	6.59744	8.33163	8.40728	2.45278	7.69897	10.4817	6.66477	7.92327	CAA	Control	6	4	12	1	1.04038	ns
P08603	CFH																					6.04461	5.29645	6.59744	8.33163	8.40728	2.45278	7.69897	10.4817	6.66477	7.92327	CAA	Control	6	4	12	1	1.04038	ns
P08670	VIM	17400	241000	269000	10300	3830	131000	17600	3400	69000	59500	14.8531	16.0307	15.2886	13.7658	13.1033	14.8104	14.6431	14.9002	16.0796	16.5285	14.8531	16.0307	15.2886	13.7658	13.1033	14.8104	14.6431	14.9002	16.0796	16.5285	CAA	Control	6	4	12	1	0.988087	ns
P09622	DLD																					6.04461	5.29645	6.59744	8.33163	8.40728	2.45278	7.69897	10.4817	6.66477	7.92327	CAA	Control	6	4	12	1	1.04038	ns
P09651	HNRNPA1																					6.04461	5.29645	6.59744	8.33163	8.40728	2.45278	7.69897	10.4817	6.66477	7.92327	CAA	Control	6	4	12	1	1.04038	ns
P0C2W1	FBXO45			666										6.59744								6.04461	5.29645	6.59744	8.33163	8.40728	2.45278	7.69897	10.4817	6.66477	7.92327	CAA	Control	6	4	12	1	1.04038	ns
P0DN37	PPIAL4G																					6.04461	5.29645	6.59744	8.33163	8.40728	2.45278	7.69897	10.4817	6.66477	7.92327	CAA	Control	6	4	12	1	1.04038	ns
P14207	FOLR2																					6.04461	5.29645	6.59744	8.33163	8.40728	2.45278	7.69897	10.4817	6.66477	7.92327	CAA	Control	6	4	12	1	1.04038	ns
P15924	DSP							74										6.74787				6.04461	5.29645	6.59744	8.33163	8.40728	2.45278	6.74787	10.4817	6.66477	7.92327	CAA	Control	6	4	12	1	1.07793	ns
P16401	H1-5	5440								2970	268	13.1761								11.5411	8.73283	13.1761	5.29645	6.59744	8.33163	8.40728	2.45278	7.69897	10.4817	11.5411	8.73283	CAA	Control	6	4	12	1	1.04724	ns
P17542	TAL1			666										6.59744								6.04461	5.29645	6.59744	8.33163	8.40728	2.45278	7.69897	10.4817	6.66477	7.92327	CAA	Control	6	4	12	1	1.04038	ns
P17987	TCP1																					6.04461	5.29645	6.59744	8.33163	8.40728	2.45278	7.69897	10.4817	6.66477	7.92327	CAA	Control	6	4	12	1	1.04038	ns
P18505	GABRB1																					6.04461	5.29645	6.59744	8.33163	8.40728	2.45278	7.69897	10.4817	6.66477	7.92327	CAA	Control	6	4	12	1	1.04038	ns
P20020	ATP2B1																					6.04461	5.29645	6.59744	8.33163	8.40728	2.45278	7.69897	10.4817	6.66477	7.92327	CAA	Control	6	4	12	1	1.04038	ns
P22314	UBA1						209										3.83503					6.04461	5.29645	6.59744	8.33163	8.40728	3.83503	7.69897	10.4817	6.66477	7.92327	CAA	Control	6	4	12	1	0.990236	ns
P22676	CALB2						219										4.0415					6.04461	5.29645	6.59744	8.33163	8.40728	4.0415	7.69897	10.4817	6.66477	7.92327	CAA	Control	6	4	12	1	0.983158	ns
P23297	S100A1						318										5.25568					6.04461	5.29645	6.59744	8.33163	8.40728	5.25568	7.69897	10.4817	6.66477	7.92327	CAA	Control	6	4	12	1	0.943501	ns
P23396	RPS3																					6.04461	5.29645	6.59744	8.33163	8.40728	2.45278	7.69897	10.4817	6.66477	7.92327	CAA	Control	6	4	12	1	1.04038	ns
P23526	AHCY																					6.04461	5.29645	6.59744	8.33163	8.40728	2.45278	7.69897	10.4817	6.66477	7.92327	CAA	Control	6	4	12	1	1.04038	ns
P23634	ATP2B4																					6.04461	5.29645	6.59744	8.33163	8.40728	2.45278	7.69897	10.4817	6.66477	7.92327	CAA	Control	6	4	12	1	1.04038	ns
P26572	MGAT1					517										10.2141						6.04461	5.29645	6.59744	8.33163	10.2141	2.45278	7.69897	10.4817	6.66477	7.92327	CAA	Control	6	4	12	1	1.0845	ns
P26641	EEF1G						62.5										-14.066					6.04461	5.29645	6.59744	8.33163	8.40728	-14.066	7.69897	10.4817	6.66477	7.92327	CAA	Control	6	4	12	1	2.63469	ns
P27448	MARK3																					6.04461	5.29645	6.59744	8.33163	8.40728	2.45278	7.69897	10.4817	6.66477	7.92327	CAA	Control	6	4	12	1	1.04038	ns
P29762	CRABP1		11300							398			11.6179							8.63864		6.04461	11.6179	6.59744	8.33163	8.40728	2.45278	7.69897	10.4817	8.63864	7.92327	CAA	Control	6	4	12	1	1.11419	ns
P30043	BLVRB			4100			754							9.24751			7.06544					6.04461	5.29645	9.24751	8.33163	8.40728	7.06544	7.69897	10.4817	6.66477	7.92327	CAA	Control	6	4	12	1	0.945356	ns
P30085	CMPK1																					6.04461	5.29645	6.59744	8.33163	8.40728	2.45278	7.69897	10.4817	6.66477	7.92327	CAA	Control	6	4	12	1	1.04038	ns
P35612	ADD2						320										5.27217					6.04461	5.29645	6.59744	8.33163	8.40728	5.27217	7.69897	10.4817	6.66477	7.92327	CAA	Control	6	4	12	1	0.942984	ns
P36405	ARL3						297										5.07012					6.04461	5.29645	6.59744	8.33163	8.40728	5.07012	7.69897	10.4817	6.66477	7.92327	CAA	Control	6	4	12	1	0.949353	ns
P36957	DLST						317										5.24737					6.04461	5.29645	6.59744	8.33163	8.40728	5.24737	7.69897	10.4817	6.66477	7.92327	CAA	Control	6	4	12	1	0.943761	ns
P40939	HADHA		162										5.62349									6.04461	5.62349	6.59744	8.33163	8.40728	2.45278	7.69897	10.4817	6.66477	7.92327	CAA	Control	6	4	12	1	1.04836	ns
P41219	PRPH	1630	29400	67100	887	793	18900	4370	159	12800	11800	11.4386	12.9962	13.2852	10.2278	10.8313	12.0079	12.6332	10.4817	13.6491	14.1944	11.4386	12.9962	13.2852	10.2278	10.8313	12.0079	12.6332	10.4817	13.6491	14.1944	CAA	Control	6	4	12	1	0.997479	ns
P42025	ACTR1B																					6.04461	5.29645	6.59744	8.33163	8.40728	2.45278	7.69897	10.4817	6.66477	7.92327	CAA	Control	6	4	12	1	1.04038	ns
P42658	DPP6																					6.04461	5.29645	6.59744	8.33163	8.40728	2.45278	7.69897	10.4817	6.66477	7.92327	CAA	Control	6	4	12	1	1.04038	ns
P43304	GPD2																					6.04461	5.29645	6.59744	8.33163	8.40728	2.45278	7.69897	10.4817	6.66477	7.92327	CAA	Control	6	4	12	1	1.04038	ns
P45984	MAPK9																					6.04461	5.29645	6.59744	8.33163	8.40728	2.45278	7.69897	10.4817	6.66477	7.92327	CAA	Control	6	4	12	1	1.04038	ns
P46940	IQGAP1						61.5										-14.0836					6.04461	5.29645	6.59744	8.33163	8.40728	-14.0836	7.69897	10.4817	6.66477	7.92327	CAA	Control	6	4	12	1	2.639	ns
P47870	GABRB2						307										5.16146					6.04461	5.29645	6.59744	8.33163	8.40728	5.16146	7.69897	10.4817	6.66477	7.92327	CAA	Control	6	4	12	1	0.946463	ns
P49418	AMPH						237										4.35186					6.04461	5.29645	6.59744	8.33163	8.40728	4.35186	7.69897	10.4817	6.66477	7.92327	CAA	Control	6	4	12	1	0.972707	ns
P49792	RANBP2						197										3.54055					6.04461	5.29645	6.59744	8.33163	8.40728	3.54055	7.69897	10.4817	6.66477	7.92327	CAA	Control	6	4	12	1	1.00051	ns
P50991	CCT4						203										3.69529					6.04461	5.29645	6.59744	8.33163	8.40728	3.69529	7.69897	10.4817	6.66477	7.92327	CAA	Control	6	4	12	1	0.995084	ns
P54652	HSPA2						132										-11.3031					6.04461	5.29645	6.59744	8.33163	8.40728	-11.3031	7.69897	10.4817	6.66477	7.92327	CAA	Control	6	4	12	1	2.09716	ns
P54802	NAGLU			666										6.59744								6.04461	5.29645	6.59744	8.33163	8.40728	2.45278	7.69897	10.4817	6.66477	7.92327	CAA	Control	6	4	12	1	1.04038	ns
P55001	MFAP2				1050										10.4712							6.04461	5.29645	6.59744	10.4712	8.40728	2.45278	7.69897	10.4817	6.66477	7.92327	CAA	Control	6	4	12	1	1.09263	ns
P58400	NRXN1																					6.04461	5.29645	6.59744	8.33163	8.40728	2.45278	7.69897	10.4817	6.66477	7.92327	CAA	Control	6	4	12	1	1.04038	ns
P61019	RAB2A																					6.04461	5.29645	6.59744	8.33163	8.40728	2.45278	7.69897	10.4817	6.66477	7.92327	CAA	Control	6	4	12	1	1.04038	ns
P61026	RAB10		821				920						7.86011				7.41269					6.04461	7.86011	6.59744	8.33163	8.40728	7.41269	7.69897	10.4817	6.66477	7.92327	CAA	Control	6	4	12	1	0.933394	ns
P61160	ACTR2						301										5.10735					6.04461	5.29645	6.59744	8.33163	8.40728	5.10735	7.69897	10.4817	6.66477	7.92327	CAA	Control	6	4	12	1	0.948173	ns
P62249	RPS16			358										5.6725								6.04461	5.29645	5.6725	8.33163	8.40728	2.45278	7.69897	10.4817	6.66477	7.92327	CAA	Control	6	4	12	1	1.01779	ns
P62266	RPS23						217										4.0025					6.04461	5.29645	6.59744	8.33163	8.40728	4.0025	7.69897	10.4817	6.66477	7.92327	CAA	Control	6	4	12	1	0.984487	ns
P62745	RHOB																					6.04461	5.29645	6.59744	8.33163	8.40728	2.45278	7.69897	10.4817	6.66477	7.92327	CAA	Control	6	4	12	1	1.04038	ns
P62820	RAB1A																					6.04461	5.29645	6.59744	8.33163	8.40728	2.45278	7.69897	10.4817	6.66477	7.92327	CAA	Control	6	4	12	1	1.04038	ns
P63098	PPP3R1																					6.04461	5.29645	6.59744	8.33163	8.40728	2.45278	7.69897	10.4817	6.66477	7.92327	CAA	Control	6	4	12	1	1.04038	ns
P68871	HBB	70300	842000	1090000	33500	24300	584000	49300	12000	142000	68900	16.8675	17.8354	17.3074	15.4674	15.7689	16.968	16.1291	16.7196	17.1209	16.7401	16.8675	17.8354	17.3074	15.4674	15.7689	16.968	16.1291	16.7196	17.1209	16.7401	CAA	Control	6	4	12	1	0.995818	ns
P78357	CNTNAP1																					6.04461	5.29645	6.59744	8.33163	8.40728	2.45278	7.69897	10.4817	6.66477	7.92327	CAA	Control	6	4	12	1	1.04038	ns
Q00341	HDLBP																					6.04461	5.29645	6.59744	8.33163	8.40728	2.45278	7.69897	10.4817	6.66477	7.92327	CAA	Control	6	4	12	1	1.04038	ns
Q01469	FABP5		1700				1100						8.89631				7.71365					6.04461	8.89631	6.59744	8.33163	8.40728	7.71365	7.69897	10.4817	6.66477	7.92327	CAA	Control	6	4	12	1	0.945983	ns
Q02218	OGDH																					6.04461	5.29645	6.59744	8.33163	8.40728	2.45278	7.69897	10.4817	6.66477	7.92327	CAA	Control	6	4	12	1	1.04038	ns
Q02978	SLC25A11						283										4.93167					6.04461	5.29645	6.59744	8.33163	8.40728	4.93167	7.69897	10.4817	6.66477	7.92327	CAA	Control	6	4	12	1	0.953767	ns
Q03591	CFHR1																					6.04461	5.29645	6.59744	8.33163	8.40728	2.45278	7.69897	10.4817	6.66477	7.92327	CAA	Control	6	4	12	1	1.04038	ns
Q05193	DNM1																					6.04461	5.29645	6.59744	8.33163	8.40728	2.45278	7.69897	10.4817	6.66477	7.92327	CAA	Control	6	4	12	1	1.04038	ns
Q08257	CRYZ																					6.04461	5.29645	6.59744	8.33163	8.40728	2.45278	7.69897	10.4817	6.66477	7.92327	CAA	Control	6	4	12	1	1.04038	ns
Q08380	LGALS3BP			1760			516							8.02028			6.35192					6.04461	5.29645	8.02028	8.33163	8.40728	6.35192	7.69897	10.4817	6.66477	7.92327	CAA	Control	6	4	12	1	0.940752	ns
Q12767	TMEM94																					6.04461	5.29645	6.59744	8.33163	8.40728	2.45278	7.69897	10.4817	6.66477	7.92327	CAA	Control	6	4	12	1	1.04038	ns
Q12979	ABR						242										4.42741					6.04461	5.29645	6.59744	8.33163	8.40728	4.42741	7.69897	10.4817	6.66477	7.92327	CAA	Control	6	4	12	1	0.970197	ns
Q13228	SELENBP1																					6.04461	5.29645	6.59744	8.33163	8.40728	2.45278	7.69897	10.4817	6.66477	7.92327	CAA	Control	6	4	12	1	1.04038	ns
Q13492	PICALM																					6.04461	5.29645	6.59744	8.33163	8.40728	2.45278	7.69897	10.4817	6.66477	7.92327	CAA	Control	6	4	12	1	1.04038	ns
Q13795	ARFRP1						297										5.07012					6.04461	5.29645	6.59744	8.33163	8.40728	5.07012	7.69897	10.4817	6.66477	7.92327	CAA	Control	6	4	12	1	0.949353	ns
Q15019	SEPTIN2						205										3.74339					6.04461	5.29645	6.59744	8.33163	8.40728	3.74339	7.69897	10.4817	6.66477	7.92327	CAA	Control	6	4	12	1	0.99341	ns
Q15063	POSTN						230										4.23896					6.04461	5.29645	6.59744	8.33163	8.40728	4.23896	7.69897	10.4817	6.66477	7.92327	CAA	Control	6	4	12	1	0.976483	ns
Q15149	PLEC		2520	12300			6450						9.45996	10.8361			10.4353					6.04461	9.45996	10.8361	8.33163	8.40728	10.4353	7.69897	10.4817	6.66477	7.92327	CAA	Control	6	4	12	1	0.963751	ns
Q15185	PTGES3																					6.04461	5.29645	6.59744	8.33163	8.40728	2.45278	7.69897	10.4817	6.66477	7.92327	CAA	Control	6	4	12	1	1.04038	ns
Q16629	SRSF7																					6.04461	5.29645	6.59744	8.33163	8.40728	2.45278	7.69897	10.4817	6.66477	7.92327	CAA	Control	6	4	12	1	1.04038	ns
Q32P51	HNRNPA1L2																					6.04461	5.29645	6.59744	8.33163	8.40728	2.45278	7.69897	10.4817	6.66477	7.92327	CAA	Control	6	4	12	1	1.04038	ns
Q5JT25	RAB41																					6.04461	5.29645	6.59744	8.33163	8.40728	2.45278	7.69897	10.4817	6.66477	7.92327	CAA	Control	6	4	12	1	1.04038	ns
Q5JVS0	HABP4			666										6.59744								6.04461	5.29645	6.59744	8.33163	8.40728	2.45278	7.69897	10.4817	6.66477	7.92327	CAA	Control	6	4	12	1	1.04038	ns
Q63ZY3	KANK2																					6.04461	5.29645	6.59744	8.33163	8.40728	2.45278	7.69897	10.4817	6.66477	7.92327	CAA	Control	6	4	12	1	1.04038	ns
Q66K79	CPZ		15800		521	300		1400					12.101		9.45977	9.42875		10.991				6.04461	12.101	6.59744	9.45977	9.42875	2.45278	10.991	10.4817	6.66477	7.92327	CAA	Control	6	4	12	1	1.12356	ns
Q6DN90	IQSEC1						291										5.0124					6.04461	5.29645	6.59744	8.33163	8.40728	5.0124	7.69897	10.4817	6.66477	7.92327	CAA	Control	6	4	12	1	0.951188	ns
Q6NUQ4	TMEM214			666										6.59744								6.04461	5.29645	6.59744	8.33163	8.40728	2.45278	7.69897	10.4817	6.66477	7.92327	CAA	Control	6	4	12	1	1.04038	ns
Q7KZI7	MARK2																					6.04461	5.29645	6.59744	8.33163	8.40728	2.45278	7.69897	10.4817	6.66477	7.92327	CAA	Control	6	4	12	1	1.04038	ns
Q7Z7M0	MEGF8			666										6.59744								6.04461	5.29645	6.59744	8.33163	8.40728	2.45278	7.69897	10.4817	6.66477	7.92327	CAA	Control	6	4	12	1	1.04038	ns
Q86SG6	NEK8																					6.04461	5.29645	6.59744	8.33163	8.40728	2.45278	7.69897	10.4817	6.66477	7.92327	CAA	Control	6	4	12	1	1.04038	ns
Q86UW7	CADPS2			666										6.59744								6.04461	5.29645	6.59744	8.33163	8.40728	2.45278	7.69897	10.4817	6.66477	7.92327	CAA	Control	6	4	12	1	1.04038	ns
Q8IV01	SYT12																					6.04461	5.29645	6.59744	8.33163	8.40728	2.45278	7.69897	10.4817	6.66477	7.92327	CAA	Control	6	4	12	1	1.04038	ns
Q8IZP0	ABI1						301										5.10735					6.04461	5.29645	6.59744	8.33163	8.40728	5.10735	7.69897	10.4817	6.66477	7.92327	CAA	Control	6	4	12	1	0.948173	ns
Q8N5Z5	KCTD17			666										6.59744								6.04461	5.29645	6.59744	8.33163	8.40728	2.45278	7.69897	10.4817	6.66477	7.92327	CAA	Control	6	4	12	1	1.04038	ns
Q8NFI4	ST13P5																					6.04461	5.29645	6.59744	8.33163	8.40728	2.45278	7.69897	10.4817	6.66477	7.92327	CAA	Control	6	4	12	1	1.04038	ns
Q8NHW5	RPLP0P6																					6.04461	5.29645	6.59744	8.33163	8.40728	2.45278	7.69897	10.4817	6.66477	7.92327	CAA	Control	6	4	12	1	1.04038	ns
Q8TAV4	STOML3																					6.04461	5.29645	6.59744	8.33163	8.40728	2.45278	7.69897	10.4817	6.66477	7.92327	CAA	Control	6	4	12	1	1.04038	ns
Q8WUD1	RAB2B																					6.04461	5.29645	6.59744	8.33163	8.40728	2.45278	7.69897	10.4817	6.66477	7.92327	CAA	Control	6	4	12	1	1.04038	ns
Q92522	H1-10																					6.04461	5.29645	6.59744	8.33163	8.40728	2.45278	7.69897	10.4817	6.66477	7.92327	CAA	Control	6	4	12	1	1.04038	ns
Q92598	HSPH1						81.3										-13.6877					6.04461	5.29645	6.59744	8.33163	8.40728	-13.6877	7.69897	10.4817	6.66477	7.92327	CAA	Control	6	4	12	1	2.54536	ns
Q92743	HTRA1	705	21200	34200	8210	4110	17000	7760		3570	864	10.2318	12.5247	12.3125	13.4386	13.2051	11.8538	13.4616		11.8067	10.4224	10.2318	12.5247	12.3125	13.4386	13.2051	11.8538	13.4616	10.4817	11.8067	10.4224	CAA	Control	6	4	12	1	1.01022	ns
Q92752	TNR																					6.04461	5.29645	6.59744	8.33163	8.40728	2.45278	7.69897	10.4817	6.66477	7.92327	CAA	Control	6	4	12	1	1.04038	ns
Q92797	SYMPK			666										6.59744								6.04461	5.29645	6.59744	8.33163	8.40728	2.45278	7.69897	10.4817	6.66477	7.92327	CAA	Control	6	4	12	1	1.04038	ns
Q92928	RAB1C																					6.04461	5.29645	6.59744	8.33163	8.40728	2.45278	7.69897	10.4817	6.66477	7.92327	CAA	Control	6	4	12	1	1.04038	ns
Q92995	USP13																					6.04461	5.29645	6.59744	8.33163	8.40728	2.45278	7.69897	10.4817	6.66477	7.92327	CAA	Control	6	4	12	1	1.04038	ns
Q96FW1	OTUB1						234										4.30455					6.04461	5.29645	6.59744	8.33163	8.40728	4.30455	7.69897	10.4817	6.66477	7.92327	CAA	Control	6	4	12	1	0.974286	ns
Q96M86	DNHD1																					6.04461	5.29645	6.59744	8.33163	8.40728	2.45278	7.69897	10.4817	6.66477	7.92327	CAA	Control	6	4	12	1	1.04038	ns
Q96P44	COL21A1				515	311									9.44305	9.48071						6.04461	5.29645	6.59744	9.44305	9.48071	2.45278	7.69897	10.4817	6.66477	7.92327	CAA	Control	6	4	12	1	1.09373	ns
Q99962	SH3GL2			348										5.62978								6.04461	5.29645	5.62978	8.33163	8.40728	2.45278	7.69897	10.4817	6.66477	7.92327	CAA	Control	6	4	12	1	1.01674	ns
Q9BWW7	SCRT1			666										6.59744								6.04461	5.29645	6.59744	8.33163	8.40728	2.45278	7.69897	10.4817	6.66477	7.92327	CAA	Control	6	4	12	1	1.04038	ns
Q9C0E2	XPO4																					6.04461	5.29645	6.59744	8.33163	8.40728	2.45278	7.69897	10.4817	6.66477	7.92327	CAA	Control	6	4	12	1	1.04038	ns
Q9H0U4	RAB1B																					6.04461	5.29645	6.59744	8.33163	8.40728	2.45278	7.69897	10.4817	6.66477	7.92327	CAA	Control	6	4	12	1	1.04038	ns
Q9H4F8	SMOC1																					6.04461	5.29645	6.59744	8.33163	8.40728	2.45278	7.69897	10.4817	6.66477	7.92327	CAA	Control	6	4	12	1	1.04038	ns
Q9H4G0	EPB41L1																					6.04461	5.29645	6.59744	8.33163	8.40728	2.45278	7.69897	10.4817	6.66477	7.92327	CAA	Control	6	4	12	1	1.04038	ns
Q9HBL0	TNS1									102										6.66477		6.04461	5.29645	6.59744	8.33163	8.40728	2.45278	7.69897	10.4817	6.66477	7.92327	CAA	Control	6	4	12	1	1.04038	ns
Q9NR19	ACSS2			666										6.59744								6.04461	5.29645	6.59744	8.33163	8.40728	2.45278	7.69897	10.4817	6.66477	7.92327	CAA	Control	6	4	12	1	1.04038	ns
Q9NS84	CHST7																					6.04461	5.29645	6.59744	8.33163	8.40728	2.45278	7.69897	10.4817	6.66477	7.92327	CAA	Control	6	4	12	1	1.04038	ns
Q9NYB9	ABI2						301										5.10735					6.04461	5.29645	6.59744	8.33163	8.40728	5.10735	7.69897	10.4817	6.66477	7.92327	CAA	Control	6	4	12	1	0.948173	ns
Q9NZQ3	NCKIPSD																					6.04461	5.29645	6.59744	8.33163	8.40728	2.45278	7.69897	10.4817	6.66477	7.92327	CAA	Control	6	4	12	1	1.04038	ns
Q9P0L2	MARK1																					6.04461	5.29645	6.59744	8.33163	8.40728	2.45278	7.69897	10.4817	6.66477	7.92327	CAA	Control	6	4	12	1	1.04038	ns
Q9UBB6	NCDN						205										3.74339					6.04461	5.29645	6.59744	8.33163	8.40728	3.74339	7.69897	10.4817	6.66477	7.92327	CAA	Control	6	4	12	1	0.99341	ns
Q9UI32	GLS2						231										4.25564					6.04461	5.29645	6.59744	8.33163	8.40728	4.25564	7.69897	10.4817	6.66477	7.92327	CAA	Control	6	4	12	1	0.975924	ns
Q9UL25	RAB21						242										4.42741					6.04461	5.29645	6.59744	8.33163	8.40728	4.42741	7.69897	10.4817	6.66477	7.92327	CAA	Control	6	4	12	1	0.970197	ns
Q9ULB1	NRXN1																					6.04461	5.29645	6.59744	8.33163	8.40728	2.45278	7.69897	10.4817	6.66477	7.92327	CAA	Control	6	4	12	1	1.04038	ns
Q9ULV0	MYO5B																					6.04461	5.29645	6.59744	8.33163	8.40728	2.45278	7.69897	10.4817	6.66477	7.92327	CAA	Control	6	4	12	1	1.04038	ns
Q9UM19	HPCAL4																					6.04461	5.29645	6.59744	8.33163	8.40728	2.45278	7.69897	10.4817	6.66477	7.92327	CAA	Control	6	4	12	1	1.04038	ns
Q9UM22	EPDR1									241										7.91274		6.04461	5.29645	6.59744	8.33163	8.40728	2.45278	7.69897	10.4817	7.91274	7.92327	CAA	Control	6	4	12	1	0.994894	ns
Q9UNP9	PPIE						197										3.54055					6.04461	5.29645	6.59744	8.33163	8.40728	3.54055	7.69897	10.4817	6.66477	7.92327	CAA	Control	6	4	12	1	1.00051	ns
Q9UPA5	BSN						297										5.07012					6.04461	5.29645	6.59744	8.33163	8.40728	5.07012	7.69897	10.4817	6.66477	7.92327	CAA	Control	6	4	12	1	0.949353	ns
Q9Y4E6	WDR7																					6.04461	5.29645	6.59744	8.33163	8.40728	2.45278	7.69897	10.4817	6.66477	7.92327	CAA	Control	6	4	12	1	1.04038	ns
Q9Y4F1	FARP1																					6.04461	5.29645	6.59744	8.33163	8.40728	2.45278	7.69897	10.4817	6.66477	7.92327	CAA	Control	6	4	12	1	1.04038	ns
Q9Y4I1	MYO5A						144										-4.98199					6.04461	5.29645	6.59744	8.33163	8.40728	-4.98199	7.69897	10.4817	6.66477	7.92327	CAA	Control	6	4	12	1	1.42978	ns
Q9Y4W6	AFG3L2																					6.04461	5.29645	6.59744	8.33163	8.40728	2.45278	7.69897	10.4817	6.66477	7.92327	CAA	Control	6	4	12	1	1.04038	ns
Q9Y6B6	SAR1B																					6.04461	5.29645	6.59744	8.33163	8.40728	2.45278	7.69897	10.4817	6.66477	7.92327	CAA	Control	6	4	12	1	1.04038	ns

## Sheet: GO Biological Process
	ID	Description	BgRatio	RichFactor	FoldEnrichment	zScore	pvalue	p.adjust	qvalue	geneID	Count
GO:0061045	GO:0061045	negative regulation of wound healing	77/18888	0.0649351	61.3247	17.269	1.45861e-08	1.55779e-05	9.61146e-06	APOE/FGA/APCS/VTN/ANXA2	5
GO:1903035	GO:1903035	negative regulation of response to wounding	100/18888	0.05	47.22	15.0877	5.47386e-08	2.92304e-05	1.80349e-05	APOE/FGA/APCS/VTN/ANXA2	5
GO:0030195	GO:0030195	negative regulation of blood coagulation	49/18888	0.0816327	77.0939	17.3641	1.87813e-07	3.72978e-05	2.30124e-05	APOE/FGA/VTN/ANXA2	4
GO:1900047	GO:1900047	negative regulation of hemostasis	50/18888	0.08	75.552	17.1854	2.04006e-07	3.72978e-05	2.30124e-05	APOE/FGA/VTN/ANXA2	4
GO:0048260	GO:0048260	positive regulation of receptor-mediated endocytosis	53/18888	0.0754717	71.2755	16.6799	2.58865e-07	3.72978e-05	2.30124e-05	ANXA2P2/VTN/ANXA2/CLU	4
GO:0050819	GO:0050819	negative regulation of coagulation	53/18888	0.0754717	71.2755	16.6799	2.58865e-07	3.72978e-05	2.30124e-05	APOE/FGA/VTN/ANXA2	4
GO:0061041	GO:0061041	regulation of wound healing	138/18888	0.0362319	34.2174	12.7508	2.74793e-07	3.72978e-05	2.30124e-05	APOE/FGA/APCS/VTN/ANXA2	5
GO:0032092	GO:0032092	positive regulation of protein binding	54/18888	0.0740741	69.9556	16.5207	2.79384e-07	3.72978e-05	2.30124e-05	APOE/VTN/APP/ANXA2	4
GO:0045807	GO:0045807	positive regulation of endocytosis	155/18888	0.0322581	30.4645	11.9921	4.8965e-07	5.81051e-05	3.58504e-05	ANXA2P2/APOE/VTN/ANXA2/CLU	5
GO:1905906	GO:1905906	regulation of amyloid fibril formation	17/18888	0.176471	166.659	22.2472	6.83864e-07	7.30367e-05	4.5063e-05	APOE/APP/CLU	3
GO:0030193	GO:0030193	regulation of blood coagulation	69/18888	0.057971	54.7478	14.562	7.55987e-07	7.33994e-05	4.52869e-05	APOE/FGA/VTN/ANXA2	4
GO:1900046	GO:1900046	regulation of hemostasis	71/18888	0.056338	53.2056	14.3484	8.4852e-07	7.55183e-05	4.65942e-05	APOE/FGA/VTN/ANXA2	4
GO:1903034	GO:1903034	regulation of response to wounding	179/18888	0.027933	26.3799	11.1077	9.9859e-07	7.64984e-05	4.71989e-05	APOE/FGA/APCS/VTN/ANXA2	5
GO:0050818	GO:0050818	regulation of coagulation	74/18888	0.0540541	51.0486	14.0443	1.00279e-06	7.64984e-05	4.71989e-05	APOE/FGA/VTN/ANXA2	4
GO:0042730	GO:0042730	fibrinolysis	27/18888	0.111111	104.933	17.5949	2.92182e-06	0.000208034	0.000128355	FGA/VTN/ANXA2	3
GO:0048259	GO:0048259	regulation of receptor-mediated endocytosis	115/18888	0.0347826	32.8487	11.1534	5.85966e-06	0.000362565	0.0002237	ANXA2P2/VTN/ANXA2/CLU	4
GO:0051099	GO:0051099	positive regulation of binding	115/18888	0.0347826	32.8487	11.1534	5.85966e-06	0.000362565	0.0002237	APOE/VTN/APP/ANXA2	4
GO:0006898	GO:0006898	receptor-mediated endocytosis	259/18888	0.019305	18.2317	9.09109	6.11065e-06	0.000362565	0.0002237	ANXA2P2/APOE/VTN/ANXA2/CLU	5
GO:0032373	GO:0032373	positive regulation of sterol transport	39/18888	0.0769231	72.6462	14.5819	9.05539e-06	0.000483558	0.000298351	ANXA2P2/APOE/ANXA2	3
GO:0032376	GO:0032376	positive regulation of cholesterol transport	39/18888	0.0769231	72.6462	14.5819	9.05539e-06	0.000483558	0.000298351	ANXA2P2/APOE/ANXA2	3
GO:0043393	GO:0043393	regulation of protein binding	130/18888	0.0307692	29.0585	10.4514	9.53004e-06	0.000484671	0.000299038	APOE/VTN/APP/ANXA2	4
GO:0030301	GO:0030301	cholesterol transport	132/18888	0.030303	28.6182	10.3668	1.01236e-05	0.000491456	0.000303224	ANXA2P2/APOE/ANXA2/CLU	4
GO:0030100	GO:0030100	regulation of endocytosis	291/18888	0.0171821	16.2268	8.52251	1.0756e-05	0.000499452	0.000308158	ANXA2P2/APOE/VTN/ANXA2/CLU	5
GO:1990000	GO:1990000	amyloid fibril formation	42/18888	0.0714286	67.4571	14.0375	1.1352e-05	0.000505162	0.000311681	APOE/APP/CLU	3
GO:0015918	GO:0015918	sterol transport	145/18888	0.0275862	26.0524	9.85933	1.46716e-05	0.00062677	0.000386712	ANXA2P2/APOE/ANXA2/CLU	4
GO:0006887	GO:0006887	exocytosis	348/18888	0.0143678	13.569	7.70491	2.54697e-05	0.00104622	0.000645507	FGA/ANXA2/SYN1/PTGDS/NSF	5
GO:0017157	GO:0017157	regulation of exocytosis	188/18888	0.0212766	20.0936	8.56604	4.06548e-05	0.00160812	0.000992199	FGA/ANXA2/SYN1/NSF	4
GO:0017038	GO:0017038	protein import	10/18888	0.2	188.88	19.348	4.76913e-05	0.00175636	0.00108366	APOE/CLU	2
GO:0090118	GO:0090118	receptor-mediated endocytosis involved in cholesterol transport	10/18888	0.2	188.88	19.348	4.76913e-05	0.00175636	0.00108366	ANXA2P2/ANXA2	2
GO:0043112	GO:0043112	receptor metabolic process	72/18888	0.0416667	39.35	10.6145	5.77921e-05	0.00200689	0.00123823	APOE/ANXA2/NSF	3
GO:2000644	GO:2000644	regulation of receptor catabolic process	11/18888	0.181818	171.709	18.4383	5.82523e-05	0.00200689	0.00123823	APOE/ANXA2	2
GO:0042060	GO:0042060	wound healing	430/18888	0.0116279	10.9814	6.81658	6.98316e-05	0.00219438	0.00135391	APOE/FGA/APCS/VTN/ANXA2	5
GO:0032380	GO:0032380	regulation of intracellular sterol transport	12/18888	0.166667	157.4	17.6444	6.98584e-05	0.00219438	0.00135391	ANXA2P2/ANXA2	2
GO:0032383	GO:0032383	regulation of intracellular cholesterol transport	12/18888	0.166667	157.4	17.6444	6.98584e-05	0.00219438	0.00135391	ANXA2P2/ANXA2	2
GO:0032377	GO:0032377	regulation of intracellular lipid transport	13/18888	0.153846	145.292	16.9436	8.25075e-05	0.00233498	0.00144066	ANXA2P2/ANXA2	2
GO:1905907	GO:1905907	negative regulation of amyloid fibril formation	13/18888	0.153846	145.292	16.9436	8.25075e-05	0.00233498	0.00144066	APOE/CLU	2
GO:0007596	GO:0007596	blood coagulation	226/18888	0.0176991	16.715	7.73792	8.31854e-05	0.00233498	0.00144066	APOE/FGA/VTN/ANXA2	4
GO:0032371	GO:0032371	regulation of sterol transport	83/18888	0.0361446	34.1349	9.84968	8.83753e-05	0.00233498	0.00144066	ANXA2P2/APOE/ANXA2	3
GO:0032374	GO:0032374	regulation of cholesterol transport	83/18888	0.0361446	34.1349	9.84968	8.83753e-05	0.00233498	0.00144066	ANXA2P2/APOE/ANXA2	3
GO:0050817	GO:0050817	coagulation	231/18888	0.017316	16.3532	7.64397	9.05391e-05	0.00233498	0.00144066	APOE/FGA/VTN/ANXA2	4
GO:0032102	GO:0032102	negative regulation of response to external stimulus	456/18888	0.0109649	10.3553	6.58394	9.21621e-05	0.00233498	0.00144066	APOE/FGA/APCS/VTN/ANXA2	5
GO:0007599	GO:0007599	hemostasis	233/18888	0.0171674	16.2129	7.60721	9.36093e-05	0.00233498	0.00144066	APOE/FGA/VTN/ANXA2	4
GO:0001921	GO:0001921	positive regulation of receptor recycling	14/18888	0.142857	134.914	16.319	9.61976e-05	0.00233498	0.00144066	ANXA2/NSF	2
GO:1900272	GO:1900272	negative regulation of long-term synaptic potentiation	14/18888	0.142857	134.914	16.319	9.61976e-05	0.00233498	0.00144066	APOE/APP	2
GO:0051098	GO:0051098	regulation of binding	238/18888	0.0168067	15.8723	7.51726	0.000101616	0.00236065	0.0014565	APOE/VTN/APP/ANXA2	4
GO:0032370	GO:0032370	positive regulation of lipid transport	87/18888	0.0344828	32.5655	9.60762	0.000101676	0.00236065	0.0014565	ANXA2P2/APOE/ANXA2	3
GO:0043691	GO:0043691	reverse cholesterol transport	20/18888	0.1	94.44	13.6119	0.000200088	0.00445196	0.00274682	APOE/CLU	2
GO:1900221	GO:1900221	regulation of amyloid-beta clearance	20/18888	0.1	94.44	13.6119	0.000200088	0.00445196	0.00274682	APOE/CLU	2
GO:1905954	GO:1905954	positive regulation of lipid localization	112/18888	0.0267857	25.2964	8.39621	0.000214973	0.00468554	0.00289094	ANXA2P2/APOE/ANXA2	3
GO:0051131	GO:0051131	chaperone-mediated protein complex assembly	23/18888	0.0869565	82.1217	12.6738	0.000265926	0.00568018	0.00350462	APCS/CLU	2
GO:0015850	GO:0015850	organic hydroxy compound transport	311/18888	0.0128617	12.1466	6.45311	0.0002836	0.00593891	0.00366426	ANXA2P2/APOE/ANXA2/CLU	4
GO:0001919	GO:0001919	regulation of receptor recycling	25/18888	0.08	75.552	12.1439	0.000314927	0.00646812	0.00399078	ANXA2/NSF	2
GO:0031639	GO:0031639	plasminogen activation	27/18888	0.0740741	69.9556	11.6735	0.000367997	0.00741549	0.00457529	FGA/ANXA2	2
GO:0032801	GO:0032801	receptor catabolic process	28/18888	0.0714286	67.4571	11.4573	0.000396053	0.00783304	0.00483293	APOE/ANXA2	2
GO:0032388	GO:0032388	positive regulation of intracellular transport	140/18888	0.0214286	20.2371	7.43808	0.000414251	0.008044	0.00496308	ANXA2P2/ANXA2/YWHAE	3
GO:1902430	GO:1902430	negative regulation of amyloid-beta formation	29/18888	0.0689655	65.131	11.2523	0.00042512	0.00810765	0.00500235	APOE/CLU	2
GO:0042176	GO:0042176	regulation of protein catabolic process	362/18888	0.0110497	10.4354	5.90141	0.000504191	0.00944695	0.00582869	APOE/ANXA2/CLU/NSF	4
GO:1902992	GO:1902992	negative regulation of amyloid precursor protein catabolic process	32/18888	0.0625	59.025	10.6954	0.00051837	0.00954516	0.00588929	APOE/CLU	2
GO:0050878	GO:0050878	regulation of body fluid levels	370/18888	0.0108108	10.2097	5.82484	0.000547465	0.00991004	0.00611442	APOE/FGA/VTN/ANXA2	4
GO:0032368	GO:0032368	regulation of lipid transport	156/18888	0.0192308	18.1615	7.00745	0.000568235	0.0101146	0.00624062	ANXA2P2/APOE/ANXA2	3
GO:0032367	GO:0032367	intracellular cholesterol transport	35/18888	0.0571429	53.9657	10.2111	0.000620652	0.0108665	0.00670454	ANXA2P2/ANXA2	2
GO:0007009	GO:0007009	plasma membrane organization	170/18888	0.0176471	16.6659	6.6801	0.000729612	0.0124077	0.00765543	ANXA2/CLU/NSF	3
GO:0032366	GO:0032366	intracellular sterol transport	38/18888	0.0526316	49.7053	9.78466	0.000731913	0.0124077	0.00765543	ANXA2P2/ANXA2	2
GO:0097242	GO:0097242	amyloid-beta clearance	39/18888	0.0512821	48.4308	9.65343	0.000770987	0.0128658	0.00793812	APOE/CLU	2
GO:1902905	GO:1902905	positive regulation of supramolecular fiber organization	175/18888	0.0171429	16.1897	6.5725	0.000793624	0.0130399	0.00804549	APOE/APP/CLU	3
GO:1905952	GO:1905952	regulation of lipid localization	186/18888	0.016129	15.2323	6.35067	0.000946804	0.015321	0.00945294	ANXA2P2/APOE/ANXA2	3
GO:0001881	GO:0001881	receptor recycling	47/18888	0.0425532	40.1872	8.7574	0.00111905	0.0174624	0.0107741	ANXA2/NSF	2
GO:1900271	GO:1900271	regulation of long-term synaptic potentiation	47/18888	0.0425532	40.1872	8.7574	0.00111905	0.0174624	0.0107741	APOE/APP	2
GO:0043086	GO:0043086	negative regulation of catalytic activity	449/18888	0.00890869	8.41336	5.17611	0.00112819	0.0174624	0.0107741	APOE/APCS/VTN/AOC3	4
GO:0001774	GO:0001774	microglial cell activation	48/18888	0.0416667	39.35	8.66122	0.00116696	0.0175538	0.0108305	APP/CLU	2
GO:1902003	GO:1902003	regulation of amyloid-beta formation	48/18888	0.0416667	39.35	8.66122	0.00116696	0.0175538	0.0108305	APOE/CLU	2
GO:0006869	GO:0006869	lipid transport	456/18888	0.00877193	8.28421	5.1264	0.00119473	0.0177219	0.0109342	ANXA2P2/APOE/ANXA2/CLU	4
GO:0044788	GO:0044788	modulation by host of viral process	49/18888	0.0408163	38.5469	8.56796	0.00121585	0.0177881	0.0109751	APOE/APCS	2
GO:0045732	GO:0045732	positive regulation of protein catabolic process	205/18888	0.0146341	13.8205	6.00886	0.00125334	0.0180887	0.0111606	APOE/CLU/NSF	3
GO:0002269	GO:0002269	leukocyte activation involved in inflammatory response	51/18888	0.0392157	37.0353	8.38959	0.00131653	0.0187474	0.011567	APP/CLU	2
GO:0032365	GO:0032365	intracellular lipid transport	52/18888	0.0384615	36.3231	8.30423	0.00136833	0.0192286	0.0118639	ANXA2P2/ANXA2	2
GO:0070374	GO:0070374	positive regulation of ERK1 and ERK2 cascade	215/18888	0.0139535	13.1777	5.84669	0.00143711	0.0199329	0.0122984	APOE/FGA/APP	3
GO:0034381	GO:0034381	plasma lipoprotein particle clearance	55/18888	0.0363636	34.3418	8.06203	0.00152949	0.0206772	0.0127576	APOE/ANXA2	2
GO:1902991	GO:1902991	regulation of amyloid precursor protein catabolic process	55/18888	0.0363636	34.3418	8.06203	0.00152949	0.0206772	0.0127576	APOE/CLU	2
GO:0034205	GO:0034205	amyloid-beta formation	56/18888	0.0357143	33.7286	7.98558	0.00158513	0.0211615	0.0130565	APOE/CLU	2
GO:0061900	GO:0061900	glial cell activation	57/18888	0.0350877	33.1368	7.91111	0.00164173	0.0216465	0.0133557	APP/CLU	2
GO:0031638	GO:0031638	zymogen activation	58/18888	0.0344828	32.5655	7.83854	0.00169929	0.0218655	0.0134908	FGA/ANXA2	2
GO:0048168	GO:0048168	regulation of neuronal synaptic plasticity	58/18888	0.0344828	32.5655	7.83854	0.00169929	0.0218655	0.0134908	APOE/APP	2
GO:0002573	GO:0002573	myeloid leukocyte differentiation	239/18888	0.0125523	11.8544	5.49807	0.00194513	0.0247309	0.0152588	APCS/APP/ANXA2	3
GO:0002274	GO:0002274	myeloid leukocyte activation	241/18888	0.0124481	11.756	5.47128	0.00199189	0.0247365	0.0152622	APP/CLU/PTGDS	3
GO:0007160	GO:0007160	cell-matrix adhesion	241/18888	0.0124481	11.756	5.47128	0.00199189	0.0247365	0.0152622	FGA/VTN/ANXA2	3
GO:2001234	GO:2001234	negative regulation of apoptotic signaling pathway	244/18888	0.0122951	11.6115	5.43169	0.00206334	0.0253293	0.015628	FGA/CLU/VDAC2	3
GO:0050435	GO:0050435	amyloid-beta metabolic process	65/18888	0.0307692	29.0585	7.37751	0.00212877	0.0258356	0.0159403	APOE/CLU	2
GO:0042987	GO:0042987	amyloid precursor protein catabolic process	68/18888	0.0294118	27.7765	7.20164	0.00232699	0.0279238	0.0172288	APOE/CLU	2
GO:0010001	GO:0010001	glial cell differentiation	260/18888	0.0115385	10.8969	5.23163	0.00247152	0.0293288	0.0180956	VTN/APP/CLU	3
GO:0051341	GO:0051341	regulation of oxidoreductase activity	72/18888	0.0277778	26.2333	6.98411	0.00260435	0.0305654	0.0188586	APOE/AOC3	2
GO:0032386	GO:0032386	regulation of intracellular transport	267/18888	0.011236	10.6112	5.14952	0.00266477	0.0309345	0.0190864	ANXA2P2/ANXA2/YWHAE	3
GO:0050795	GO:0050795	regulation of behavior	74/18888	0.027027	25.5243	6.88186	0.00274861	0.0315647	0.0194752	APOE/PTGDS	2
GO:0045921	GO:0045921	positive regulation of exocytosis	77/18888	0.025974	24.5299	6.73585	0.00297192	0.0337661	0.0208334	FGA/ANXA2	2
GO:0051258	GO:0051258	protein polymerization	287/18888	0.010453	9.87178	4.9308	0.0032678	0.0367369	0.0226664	FGA/VTN/VDAC2	3
GO:0150076	GO:0150076	neuroinflammatory response	83/18888	0.0240964	22.7566	6.46737	0.00344329	0.0383066	0.0236349	APP/CLU	2
GO:0051851	GO:0051851	modulation by host of symbiont process	86/18888	0.0232558	21.9628	6.34351	0.00369125	0.0406419	0.0250757	APOE/APCS	2
GO:0006874	GO:0006874	intracellular calcium ion homeostasis	302/18888	0.00993377	9.38146	4.78039	0.00377106	0.0410968	0.0253564	APOE/APP/YWHAE	3
GO:0061515	GO:0061515	myeloid cell development	88/18888	0.0227273	21.4636	6.26439	0.00386108	0.0416528	0.0256995	APP/ANXA2	2
GO:0070372	GO:0070372	regulation of ERK1 and ERK2 cascade	308/18888	0.00974026	9.1987	4.72314	0.00398494	0.0425591	0.0262586	APOE/FGA/APP	3
GO:0097006	GO:0097006	regulation of plasma lipoprotein particle levels	91/18888	0.021978	20.756	6.15049	0.00412254	0.0435928	0.0268964	APOE/ANXA2	2
GO:0106027	GO:0106027	neuron projection organization	92/18888	0.0217391	20.5304	6.11374	0.00421149	0.0440967	0.0272073	APOE/APP	2
GO:0042982	GO:0042982	amyloid precursor protein metabolic process	96/18888	0.0208333	19.675	5.97232	0.00457616	0.0474499	0.0292762	APOE/CLU	2
GO:0055074	GO:0055074	calcium ion homeostasis	326/18888	0.00920245	8.6908	4.56038	0.00467074	0.0479649	0.0295939	APOE/APP/YWHAE	3
GO:0030198	GO:0030198	extracellular matrix organization	332/18888	0.00903614	8.53373	4.5089	0.00491431	0.0489632	0.0302099	VTN/APP/ANXA2	3
GO:0070371	GO:0070371	ERK1 and ERK2 cascade	332/18888	0.00903614	8.53373	4.5089	0.00491431	0.0489632	0.0302099	APOE/FGA/APP	3
GO:0043062	GO:0043062	extracellular structure organization	333/18888	0.00900901	8.50811	4.50045	0.00495564	0.0489632	0.0302099	VTN/APP/ANXA2	3
GO:0045229	GO:0045229	external encapsulating structure organization	334/18888	0.00898204	8.48263	4.49203	0.00499718	0.0489632	0.0302099	VTN/APP/ANXA2	3
GO:0070588	GO:0070588	calcium ion transmembrane transport	334/18888	0.00898204	8.48263	4.49203	0.00499718	0.0489632	0.0302099	ANXA2P2/ANXA2/YWHAE	3
GO:0045862	GO:0045862	positive regulation of proteolysis	336/18888	0.00892857	8.43214	4.4753	0.00508091	0.049331	0.0304368	APOE/ANXA2/CLU	3

## Sheet: GO Molecular Function
	ID	Description	BgRatio	RichFactor	FoldEnrichment	zScore	pvalue	p.adjust	qvalue	geneID	Count
GO:0001786	GO:0001786	phosphatidylserine binding	69/18522	0.0434783	42.3844	11.0361	4.59393e-05	0.00656931	0.00309486	ANXA2P2/ANXA2/MFGE8	3
GO:0005543	GO:0005543	phospholipid binding	487/18522	0.0102669	10.0086	6.45586	0.000105484	0.00682205	0.00321392	ANXA2P2/APOE/ANXA2/VDAC2/MFGE8	5
GO:0072341	GO:0072341	modified amino acid binding	101/18522	0.029703	28.9557	9.0274	0.00014312	0.00682205	0.00321392	ANXA2P2/ANXA2/MFGE8	3
GO:0050750	GO:0050750	low-density lipoprotein particle receptor binding	24/18522	0.0833333	81.2368	12.6039	0.000271479	0.00970538	0.00457228	APOE/CLU	2
GO:0070325	GO:0070325	lipoprotein particle receptor binding	29/18522	0.0689655	67.2305	11.4378	0.00039813	0.0113865	0.00536428	APOE/CLU	2
GO:0005201	GO:0005201	extracellular matrix structural constituent	166/18522	0.0180723	17.6176	6.89163	0.000616429	0.0144397	0.00680265	FGA/VTN/MFGE8	3
GO:0008201	GO:0008201	heparin binding	174/18522	0.0172414	16.8076	6.71328	0.000706837	0.0144397	0.00680265	APOE/VTN/APP	3
GO:0048156	GO:0048156	tau protein binding	43/18522	0.0465116	45.3415	9.3281	0.00087795	0.0156934	0.00739326	APOE/CLU	2
GO:0005544	GO:0005544	calcium-dependent phospholipid binding	53/18522	0.0377358	36.7865	8.36033	0.00133161	0.0211578	0.00996761	ANXA2P2/ANXA2	2
GO:0005539	GO:0005539	glycosaminoglycan binding	239/18522	0.0125523	12.2365	5.60267	0.00176452	0.0252326	0.0118873	APOE/VTN/APP	3
GO:1901681	GO:1901681	sulfur compound binding	267/18522	0.011236	10.9533	5.24951	0.00241915	0.0314489	0.0148158	APOE/VTN/APP	3
GO:0048306	GO:0048306	calcium-dependent protein binding	79/18522	0.0253165	24.6795	6.75864	0.00293038	0.0349203	0.0164512	ANXA2/SYN1	2
GO:0001540	GO:0001540	amyloid-beta binding	85/18522	0.0235294	22.9375	6.49589	0.00338306	0.0372137	0.0175316	APOE/CLU	2
GO:0004867	GO:0004867	serine-type endopeptidase inhibitor activity	101/18522	0.019802	19.3038	5.91062	0.00473907	0.0484063	0.0228046	APP/ANXA2	2

## Sheet: GO Cellular Compartment
	ID	Description	BgRatio	RichFactor	FoldEnrichment	zScore	pvalue	p.adjust	qvalue	geneID	Count
GO:0062023	GO:0062023	collagen-containing extracellular matrix	428/19894	0.0186916	18.5925	11.6717	4.31927e-09	6.17656e-07	3.59182e-07	ANXA2P2/APOE/FGA/APCS/VTN/ANXA2/CLU/MFGE8	8
GO:0072562	GO:0072562	blood microparticle	144/19894	0.0347222	34.5382	12.8133	2.6325e-07	1.88224e-05	1.09457e-05	APOE/FGA/APCS/VTN/CLU	5
GO:0005788	GO:0005788	endoplasmic reticulum lumen	313/19894	0.0191693	19.0677	10.2207	4.65426e-07	2.21853e-05	1.29013e-05	APOE/FGA/VTN/APP/CLU/MFGE8	6
GO:0042470	GO:0042470	melanosome	112/19894	0.0357143	35.525	11.6233	4.30208e-06	0.000123039	7.15504e-05	ANXA2P2/APOE/ANXA2/YWHAE	4
GO:0048770	GO:0048770	pigment granule	112/19894	0.0357143	35.525	11.6233	4.30208e-06	0.000123039	7.15504e-05	ANXA2P2/APOE/ANXA2/YWHAE	4
GO:0009295	GO:0009295	nucleoid	46/19894	0.0652174	64.8717	13.7579	1.28308e-05	0.000262115	0.000152426	ATP5F1B/VDAC2/TUFM	3
GO:0042645	GO:0042645	mitochondrial nucleoid	46/19894	0.0652174	64.8717	13.7579	1.28308e-05	0.000262115	0.000152426	ATP5F1B/VDAC2/TUFM	3
GO:0031093	GO:0031093	platelet alpha granule lumen	67/19894	0.0447761	44.5388	11.3242	3.99499e-05	0.000714104	0.000415269	FGA/APP/CLU	3
GO:0031091	GO:0031091	platelet alpha granule	91/19894	0.032967	32.7923	9.64272	9.97644e-05	0.00147377	0.000857035	FGA/APP/CLU	3
GO:0005604	GO:0005604	basement membrane	92/19894	0.0326087	32.4359	9.5871	0.000103061	0.00147377	0.000857035	ANXA2P2/VTN/ANXA2	3
GO:0034774	GO:0034774	secretory granule lumen	322/19894	0.0124224	12.3565	6.51746	0.000265907	0.00306581	0.00178284	FGA/APP/ANXA2/CLU	4
GO:0060205	GO:0060205	cytoplasmic vesicle lumen	325/19894	0.0123077	12.2425	6.48248	0.000275469	0.00306581	0.00178284	FGA/APP/ANXA2/CLU	4
GO:0031983	GO:0031983	vesicle lumen	326/19894	0.0122699	12.2049	6.47093	0.00027871	0.00306581	0.00178284	FGA/APP/ANXA2/CLU	4
GO:0034364	GO:0034364	high-density lipoprotein particle	26/19894	0.0769231	76.5154	12.2227	0.00030758	0.00314171	0.00182698	APOE/CLU	2
GO:0034358	GO:0034358	plasma lipoprotein particle	36/19894	0.0555556	55.2611	10.337	0.000592648	0.00529679	0.00308021	APOE/CLU	2
GO:1990777	GO:1990777	lipoprotein particle	36/19894	0.0555556	55.2611	10.337	0.000592648	0.00529679	0.00308021	APOE/CLU	2
GO:0032994	GO:0032994	protein-lipid complex	39/19894	0.0512821	51.0103	9.91697	0.000695808	0.00552781	0.00321455	APOE/CLU	2
GO:0043198	GO:0043198	dendritic shaft	39/19894	0.0512821	51.0103	9.91697	0.000695808	0.00552781	0.00321455	APP/NSF	2
GO:0005769	GO:0005769	early endosome	428/19894	0.00934579	9.29626	5.50413	0.000778593	0.00585994	0.00340769	APOE/APP/ANXA2/AOC3	4
GO:0005791	GO:0005791	rough endoplasmic reticulum	56/19894	0.0357143	35.525	8.20732	0.00143135	0.0102341	0.00595138	VTN/PTGDS	2
GO:0048786	GO:0048786	presynaptic active zone	77/19894	0.025974	25.8364	6.92687	0.00268539	0.0182863	0.0106339	APP/SYN1	2
GO:0005796	GO:0005796	Golgi lumen	106/19894	0.0188679	18.7679	5.8185	0.00501909	0.0326241	0.0189717	VTN/APP	2

## Sheet: KEGG Pathway
	category	subcategory	ID	Description	BgRatio	RichFactor	FoldEnrichment	zScore	pvalue	p.adjust	qvalue	geneID	Count
hsa04610	Organismal Systems	Immune system	hsa04610	Complement and coagulation cascades	88/8848	0.0340909	20.1091	7.42367	0.000396742	0.0190436	0.0167049	FGA/VTN/CLU	3

## Sheet: APP Peptides
uniprot_id	gene_symbol	peptide	PTM	peptide_info	raw_CAA2	raw_CAA3	raw_CAA4	raw_CAA5	raw_CAA6	raw_N1	raw_N2	raw_N3	raw_N4	raw_CAA9	normalized_CAA2	normalized_CAA3	normalized_CAA4	normalized_CAA5	normalized_CAA6	normalized_N1	normalized_N2	normalized_N3	normalized_N4	normalized_CAA9
P05067	APP	FAEDVGSNK		APP aa691-699, MW:965			36500										12.6791
P05067	APP	FFAEDVGSNK		APP aa690-699, MW:1113		3190	5610	1200	1390							9.83509	9.98131	10.7841	11.1814
P05067	APP	GAIIGLM(+15.99)VG	Oxidation (M)	APP aa700-708, MW:845		7310	117000									11.0197	14.3592
P05067	APP	GAIIGLM(+15.99)VGG	Oxidation (M)	APP aa700-709, MW:902		29800	141000	25700	28300							13.0402	14.6283	15.2057	15.5293
P05067	APP	GAIIGLM(+15.99)VGGV	Oxidation (M)	APP aa700-710, MW:1002		12100	40800	5650	7650							11.7432	12.8397	13.0201	13.642
P05067	APP	GAIIGLM(+15.99)VGGVV	Oxidation (M)	APP aa700-711, MW:1101	27800	416000	895000	111000	102000	11600		1730		9010	15.3978	16.8414	17.2943	17.3165	17.379	11.9021		13.2454		14.1183
P05067	APP	GAIIGLM(+15.99)VGGVVIA	Oxidation (M)	APP aa700-713, MW:1285		3670		8040	7760							10.0346		13.5291	13.6626
P05067	APP	GAIIGLMVGGVV		APP aa700-711, MW:1085
P05067	APP	GYEVHHQK		APP aa680-687, MW:996
P05067	APP	HDSGYEVHHQK		APP aa677-687, MW:1336		131000	131000									15.1747	14.5222
P05067	APP	HQ(+0.98)KLVFFAEDVGSNK	Deamidation (NQ)	APP aa685-699, MW:1719
P05067	APP	LVFFAED		APP aa688-694, MW:839		1120										8.36266
P05067	APP	LVFFAEDVGSN		APP aa688-698, MW:1197
P05067	APP	LVFFAEDVGSNK		APP aa688-699, MW:1325	24000	1710000	1760000	479000	320000	2970	1810	5630	884		15.1858	18.8806	18.2699	19.4259	19.0285	9.89151	11.1428	14.9478	9.9469
P05067	APP	LVFFAEDVGSNKG		APP aa688-700, MW:1382		3360		3360	1390							9.90895		12.2702	11.1814
P05067	APP	VFFAEDVGSNK		APP aa689-699, MW:1212		9190	25900									11.3481	12.1845

## Sheet: HS+Demo
sample	SO3 (average sulfate per dissacharide)	NH2 (mole percent)	HS (microgram/gram meninges)	D2S6 (mole percent)	D2A6 (mole percent)	D0S6 (mole percent)	D0H6 (mole percent)	D0H0 (mole percent)	Athero	Age (years)	ab40 (SDS + FA solubulized, pg/µg meninges)	ab42 (SDS + FA solubulized, pg/µg meninge)	ab_ratio (ab40/42)	6-O-SO3 (mole percent)
N1	0.723765	0.535507	7.41	1.79	0.03	3.74	0.2	0.31	0	93	222.7	2.2	101.227	16.746
N2	0.701078	0.87755	10.72	2.1	0.03	3.66	0.2	0.23	2	83	200.4	1.9	105.474	17.3281
N3	0.617392	1.18394	9.77	1.54	0.02	3.58	0.29	0.37		77	247.4	4.9	50.4898	16.4192
N4	0.569478	0.544164	3.06	1.39	0	3.32	0.28	0.22		92				9.99
CAA2	0.820387	1.30661	3.49	3.57	0.12	8.29	0.55	0.7	1	77	1257.4	14.4	87.3194	21.9708
CAA3	0.764769	1.9936	10.92	3.2	0.07	6.37	0.57	1.42	0	76	5157.3	33.1	155.81	19.3957
CAA4	0.881608	1.15629	4.76	4.79	0.11	8.85	0.62	0.52	4	89	2981.3	8.2	363.573	25.5265
CAA5	0.905413	1.4272	8.63	3.45	0.09	6.51	0.26	0.22		91	556.4	16.6	33.5181	25.0022
CAA6	0.351483	2.52881	18.07	0.29	0.01	1.64	0.24	2.27	5	84	6655.2	16.9	393.799	7.31393
CAA9	0.612534	1.91779	19.56	1.73	0.03	2.96	0.42	1.49	6	90	1210.4	8.9	136	12.2267

## Sheet: Correlation
variable	uniprot_id	protein_name	gene_symbol	cor	statistic	p	conf.low	conf.high	method	Significance
6-O-SO3	P10909	Clusterin (Aging-associated gene 4 protein) (Apolipoprotein J) (Apo-J) (Complement cytolysis inhibitor) (CLI) (Complement-associated protein SP-40,40) (Ku70-binding protein 1) (NA1/NA2) (Sulfated glycoprotein 2) (SGP-2) (Testosterone-repressed prostate message 2) (TRPM-2) [Cleaved into: Clusterin beta chain (ApoJalpha) (Complement cytolysis inhibitor a chain) (SP-40,40 beta-chain); Clusterin alph…	CLU	0.16	0.456557	0.66	-0.522718	0.717038	Pearson	Not Significant
6-O-SO3	P02649	Apolipoprotein E (Apo-E)	APOE	0.32	0.956654	0.367	-0.387374	0.790546	Pearson	Not Significant
6-O-SO3	P02671	Fibrinogen alpha chain [Cleaved into: Fibrinopeptide A; Fibrinogen alpha chain]	FGA	0.038	0.108085	0.917	-0.606011	0.652133	Pearson	Not Significant
6-O-SO3	P02743	Serum amyloid P-component (SAP) (9.5S alpha-1-glycoprotein) [Cleaved into: Serum amyloid P-component(1-203)]	APCS	0.1	0.291905	0.778	-0.563383	0.687826	Pearson	Not Significant
6-O-SO3	P04004	Vitronectin (VN) (S-protein) (Serum-spreading factor) (V75) [Cleaved into: Vitronectin V65 subunit; Vitronectin V10 subunit; Somatomedin-B]	VTN	0.26	0.755791	0.471	-0.44357	0.763656	Pearson	Not Significant
6-O-SO3	P05067	Amyloid-beta precursor protein (APP) (ABPP) (APPI) (Alzheimer disease amyloid A4 protein homolog) (Alzheimer disease amyloid protein) (Amyloid precursor protein) (Amyloid-beta (A4) precursor protein) (Amyloid-beta A4 protein) (Cerebral vascular amyloid peptide) (CVAP) (PreA4) (Protease nexin-II) (PN-II) [Cleaved into: N-APP; Soluble APP-alpha (S-APP-alpha); Soluble APP-beta (S-APP-beta); C99 (Bet…	APP	0.37	1.14344	0.286	-0.333537	0.812652	Pearson	Not Significant
6-O-SO3	P06576	ATP synthase subunit beta, mitochondrial (EC 7.1.2.2) (ATP synthase F1 subunit beta)	ATP5F1B	-0.24	-0.702653	0.502	-0.755967	0.458064	Pearson	Not Significant
6-O-SO3	P07355	Annexin A2 (Annexin II) (Annexin-2) (Calpactin I heavy chain) (Calpactin-1 heavy chain) (Chromobindin-8) (Lipocortin II) (Placental anticoagulant protein IV) (PAP-IV) (Protein I) (p36)	ANXA2	-0.12	-0.356205	0.731	-0.699542	0.54777	Pearson	Not Significant
6-O-SO3	Q08431	Lactadherin (Breast epithelial antigen BA46) (HMFG) (MFGM) (Milk fat globule-EGF factor 8) (MFG-E8) (SED1) [Cleaved into: Lactadherin short form; Medin]	MFGE8	-0.25	-0.717946	0.493	-0.758205	0.45391	Pearson	Not Significant
6-O-SO3	Q16853	Amine oxidase [copper-containing] 3 (EC 1.4.3.21) (Amine oxidase copper-containing 3) (Copper amine oxidase) (HPAO) (Semicarbazide-sensitive amine oxidase) (SSAO) (Vascular adhesion protein 1) (VAP-1)	AOC3	-0.14	-0.40646	0.695	-0.708424	0.535326	Pearson	Not Significant
6-O-SO3	P17600	Synapsin-1 (Brain protein 4.1) (Synapsin I)	SYN1	-0.15	-0.414624	0.689	-0.709843	0.533285	Pearson	Not Significant
6-O-SO3	P35527	Keratin, type I cytoskeletal 9 (Cytokeratin-9) (CK-9) (Keratin-9) (K9)	KRT9	-0.45	-1.41353	0.195	-0.840182	0.254109	Pearson	Not Significant
6-O-SO3	P41222	Prostaglandin-H2 D-isomerase (EC 5.3.99.2) (Beta-trace protein) (Cerebrin-28) (Glutathione-independent PGD synthase) (Lipocalin-type prostaglandin-D synthase) (L-PGDS) (Prostaglandin-D2 synthase) (PGD2 synthase) (PGDS) (PGDS2)	PTGDS	-0.035	-0.0988144	0.924	-0.650247	0.608079	Pearson	Not Significant
6-O-SO3	P45880	Voltage-dependent anion-selective channel protein 2 (VDAC-2) (hVDAC2) (Outer mitochondrial membrane protein porin 2)	VDAC2	-0.16	-0.467228	0.653	-0.718842	0.520007	Pearson	Not Significant
6-O-SO3	P46459	Vesicle-fusing ATPase (EC 3.6.4.6) (N-ethylmaleimide-sensitive fusion protein) (NEM-sensitive fusion protein) (Vesicular-fusion protein NSF)	NSF	-0.24	-0.685059	0.513	-0.753366	0.462824	Pearson	Not Significant
6-O-SO3	P49411	Elongation factor Tu, mitochondrial (EF-Tu) (P43)	TUFM	-0.27	-0.781663	0.457	-0.76731	0.436452	Pearson	Not Significant
6-O-SO3	P62258	14-3-3 protein epsilon (14-3-3E)	YWHAE	-0.43	-1.36298	0.21	-0.835399	0.269056	Pearson	Not Significant
6-O-SO3	Q92765	Secreted frizzled-related protein 3 (sFRP-3) (Frezzled) (Fritz) (Frizzled-related protein 1) (FrzB-1)	FRZB	0.25	0.739254	0.481	-0.448099	0.761289	Pearson	Not Significant
6-O-SO3	Q9NRN5	Olfactomedin-like protein 3 (HNOEL-iso) (hOLF44)	OLFML3	0.11	0.321377	0.756	-0.55627	0.693246	Pearson	Not Significant
6-O-SO3	A6NMY6	Putative annexin A2-like protein (Annexin A2 pseudogene 2) (Lipocortin II pseudogene)	ANXA2P2	-0.16	-0.451887	0.663	-0.716245	0.523902	Pearson	Not Significant
ab_ratio	P02743	Serum amyloid P-component (SAP) (9.5S alpha-1-glycoprotein) [Cleaved into: Serum amyloid P-component(1-203)]	APCS	0.43	1.24675	0.253	-0.331777	0.849813	Pearson	Not Significant
ab_ratio	P04004	Vitronectin (VN) (S-protein) (Serum-spreading factor) (V75) [Cleaved into: Vitronectin V65 subunit; Vitronectin V10 subunit; Somatomedin-B]	VTN	0.4	1.16728	0.281	-0.355871	0.842043	Pearson	Not Significant
ab_ratio	P06576	ATP synthase subunit beta, mitochondrial (EC 7.1.2.2) (ATP synthase F1 subunit beta)	ATP5F1B	-0.086	-0.228641	0.826	-0.709642	0.61308	Pearson	Not Significant
ab_ratio	P07355	Annexin A2 (Annexin II) (Annexin-2) (Calpactin I heavy chain) (Calpactin-1 heavy chain) (Chromobindin-8) (Lipocortin II) (Placental anticoagulant protein IV) (PAP-IV) (Protein I) (p36)	ANXA2	-0.27	-0.736885	0.485	-0.791408	0.481639	Pearson	Not Significant
ab_ratio	P02649	Apolipoprotein E (Apo-E)	APOE	0.49	1.50599	0.176	-0.252337	0.872247	Pearson	Not Significant
ab_ratio	P02671	Fibrinogen alpha chain [Cleaved into: Fibrinopeptide A; Fibrinogen alpha chain]	FGA	0.22	0.583453	0.578	-0.523666	0.769429	Pearson	Not Significant
ab_ratio	P10909	Clusterin (Aging-associated gene 4 protein) (Apolipoprotein J) (Apo-J) (Complement cytolysis inhibitor) (CLI) (Complement-associated protein SP-40,40) (Ku70-binding protein 1) (NA1/NA2) (Sulfated glycoprotein 2) (SGP-2) (Testosterone-repressed prostate message 2) (TRPM-2) [Cleaved into: Clusterin beta chain (ApoJalpha) (Complement cytolysis inhibitor a chain) (SP-40,40 beta-chain); Clusterin alph…	CLU	0.44	1.27982	0.241	-0.3217	0.852918	Pearson	Not Significant
ab_ratio	P05067	Amyloid-beta precursor protein (APP) (ABPP) (APPI) (Alzheimer disease amyloid A4 protein homolog) (Alzheimer disease amyloid protein) (Amyloid precursor protein) (Amyloid-beta (A4) precursor protein) (Amyloid-beta A4 protein) (Cerebral vascular amyloid peptide) (CVAP) (PreA4) (Protease nexin-II) (PN-II) [Cleaved into: N-APP; Soluble APP-alpha (S-APP-alpha); Soluble APP-beta (S-APP-beta); C99 (Bet…	APP	0.44	1.29485	0.236	-0.317114	0.854303	Pearson	Not Significant
ab_ratio	P41222	Prostaglandin-H2 D-isomerase (EC 5.3.99.2) (Beta-trace protein) (Cerebrin-28) (Glutathione-independent PGD synthase) (Lipocalin-type prostaglandin-D synthase) (L-PGDS) (Prostaglandin-D2 synthase) (PGD2 synthase) (PGDS) (PGDS2)	PTGDS	0.56	1.78157	0.118	-0.167836	0.891844	Pearson	Not Significant
ab_ratio	P45880	Voltage-dependent anion-selective channel protein 2 (VDAC-2) (hVDAC2) (Outer mitochondrial membrane protein porin 2)	VDAC2	-0.071	-0.187777	0.856	-0.701915	0.622599	Pearson	Not Significant
ab_ratio	P46459	Vesicle-fusing ATPase (EC 3.6.4.6) (N-ethylmaleimide-sensitive fusion protein) (NEM-sensitive fusion protein) (Vesicular-fusion protein NSF)	NSF	-0.3	-0.827737	0.435	-0.803395	0.455951	Pearson	Not Significant
ab_ratio	P62258	14-3-3 protein epsilon (14-3-3E)	YWHAE	-0.34	-0.965666	0.366	-0.820219	0.415977	Pearson	Not Significant
ab_ratio	P49411	Elongation factor Tu, mitochondrial (EF-Tu) (P43)	TUFM	-0.36	-1.00795	0.347	-0.825059	0.403517	Pearson	Not Significant
ab_ratio	Q08431	Lactadherin (Breast epithelial antigen BA46) (HMFG) (MFGM) (Milk fat globule-EGF factor 8) (MFG-E8) (SED1) [Cleaved into: Lactadherin short form; Medin]	MFGE8	0.095	0.251573	0.809	-0.607664	0.713901	Pearson	Not Significant
ab_ratio	P35527	Keratin, type I cytoskeletal 9 (Cytokeratin-9) (CK-9) (Keratin-9) (K9)	KRT9	-0.34	-0.963751	0.367	-0.819996	0.416539	Pearson	Not Significant
ab_ratio	P17600	Synapsin-1 (Brain protein 4.1) (Synapsin I)	SYN1	-0.6	-1.96313	0.0904	-0.902749	0.11294	Pearson	Not Significant
ab_ratio	Q16853	Amine oxidase [copper-containing] 3 (EC 1.4.3.21) (Amine oxidase copper-containing 3) (Copper amine oxidase) (HPAO) (Semicarbazide-sensitive amine oxidase) (SSAO) (Vascular adhesion protein 1) (VAP-1)	AOC3	-0.32	-0.889247	0.403	-0.811098	0.43826	Pearson	Not Significant
ab_ratio	A6NMY6	Putative annexin A2-like protein (Annexin A2 pseudogene 2) (Lipocortin II pseudogene)	ANXA2P2	-0.047	-0.125525	0.904	-0.689802	0.636772	Pearson	Not Significant
ab_ratio	Q92765	Secreted frizzled-related protein 3 (sFRP-3) (Frezzled) (Fritz) (Frizzled-related protein 1) (FrzB-1)	FRZB	0.42	1.20685	0.267	-0.343897	0.845968	Pearson	Not Significant
ab_ratio	Q9NRN5	Olfactomedin-like protein 3 (HNOEL-iso) (hOLF44)	OLFML3	0.39	1.1068	0.305	-0.374074	0.835823	Pearson	Not Significant
ab40	P02743	Serum amyloid P-component (SAP) (9.5S alpha-1-glycoprotein) [Cleaved into: Serum amyloid P-component(1-203)]	APCS	0.52	1.61892	0.149	-0.217619	0.88076	Pearson	Not Significant
ab40	P04004	Vitronectin (VN) (S-protein) (Serum-spreading factor) (V75) [Cleaved into: Vitronectin V65 subunit; Vitronectin V10 subunit; Somatomedin-B]	VTN	0.58	1.88062	0.102	-0.137772	0.897973	Pearson	Not Significant
ab40	P05067	Amyloid-beta precursor protein (APP) (ABPP) (APPI) (Alzheimer disease amyloid A4 protein homolog) (Alzheimer disease amyloid protein) (Amyloid precursor protein) (Amyloid-beta (A4) precursor protein) (Amyloid-beta A4 protein) (Cerebral vascular amyloid peptide) (CVAP) (PreA4) (Protease nexin-II) (PN-II) [Cleaved into: N-APP; Soluble APP-alpha (S-APP-alpha); Soluble APP-beta (S-APP-beta); C99 (Bet…	APP	0.67	2.42	0.0461	0.0195788	0.924608	Pearson	Significant
ab40	P06576	ATP synthase subunit beta, mitochondrial (EC 7.1.2.2) (ATP synthase F1 subunit beta)	ATP5F1B	-0.27	-0.728739	0.49	-0.790296	0.483915	Pearson	Not Significant
ab40	P02649	Apolipoprotein E (Apo-E)	APOE	0.65	2.24116	0.06	-0.0311331	0.916892	Pearson	Not Significant
ab40	P02671	Fibrinogen alpha chain [Cleaved into: Fibrinopeptide A; Fibrinogen alpha chain]	FGA	0.38	1.09616	0.309	-0.377262	0.834701	Pearson	Not Significant
ab40	A6NMY6	Putative annexin A2-like protein (Annexin A2 pseudogene 2) (Lipocortin II pseudogene)	ANXA2P2	-0.18	-0.475829	0.649	-0.752651	0.552006	Pearson	Not Significant
ab40	P07355	Annexin A2 (Annexin II) (Annexin-2) (Calpactin I heavy chain) (Calpactin-1 heavy chain) (Chromobindin-8) (Lipocortin II) (Placental anticoagulant protein IV) (PAP-IV) (Protein I) (p36)	ANXA2	-0.4	-1.14504	0.29	-0.839787	0.362579	Pearson	Not Significant
ab40	P10909	Clusterin (Aging-associated gene 4 protein) (Apolipoprotein J) (Apo-J) (Complement cytolysis inhibitor) (CLI) (Complement-associated protein SP-40,40) (Ku70-binding protein 1) (NA1/NA2) (Sulfated glycoprotein 2) (SGP-2) (Testosterone-repressed prostate message 2) (TRPM-2) [Cleaved into: Clusterin beta chain (ApoJalpha) (Complement cytolysis inhibitor a chain) (SP-40,40 beta-chain); Clusterin alph…	CLU	0.59	1.93114	0.0948	-0.122543	0.900931	Pearson	Not Significant
ab40	P17600	Synapsin-1 (Brain protein 4.1) (Synapsin I)	SYN1	-0.37	-1.06659	0.322	-0.831536	0.3861	Pearson	Not Significant
ab40	P35527	Keratin, type I cytoskeletal 9 (Cytokeratin-9) (CK-9) (Keratin-9) (K9)	KRT9	-0.19	-0.513836	0.623	-0.758708	0.542111	Pearson	Not Significant
ab40	P41222	Prostaglandin-H2 D-isomerase (EC 5.3.99.2) (Beta-trace protein) (Cerebrin-28) (Glutathione-independent PGD synthase) (Lipocalin-type prostaglandin-D synthase) (L-PGDS) (Prostaglandin-D2 synthase) (PGD2 synthase) (PGDS) (PGDS2)	PTGDS	0.73	2.83778	0.0251	0.130869	0.939283	Pearson	Significant
ab40	P45880	Voltage-dependent anion-selective channel protein 2 (VDAC-2) (hVDAC2) (Outer mitochondrial membrane protein porin 2)	VDAC2	-0.49	-1.50402	0.176	-0.872092	0.252943	Pearson	Not Significant
ab40	P46459	Vesicle-fusing ATPase (EC 3.6.4.6) (N-ethylmaleimide-sensitive fusion protein) (NEM-sensitive fusion protein) (Vesicular-fusion protein NSF)	NSF	-0.53	-1.65943	0.141	-0.883646	0.205186	Pearson	Not Significant
ab40	P49411	Elongation factor Tu, mitochondrial (EF-Tu) (P43)	TUFM	-0.32	-0.908681	0.394	-0.813464	0.432624	Pearson	Not Significant
ab40	P62258	14-3-3 protein epsilon (14-3-3E)	YWHAE	-0.15	-0.411529	0.693	-0.742072	0.56845	Pearson	Not Significant
ab40	Q08431	Lactadherin (Breast epithelial antigen BA46) (HMFG) (MFGM) (Milk fat globule-EGF factor 8) (MFG-E8) (SED1) [Cleaved into: Lactadherin short form; Medin]	MFGE8	-0.073	-0.194028	0.852	-0.703109	0.621154	Pearson	Not Significant
ab40	Q16853	Amine oxidase [copper-containing] 3 (EC 1.4.3.21) (Amine oxidase copper-containing 3) (Copper amine oxidase) (HPAO) (Semicarbazide-sensitive amine oxidase) (SSAO) (Vascular adhesion protein 1) (VAP-1)	AOC3	-0.61	-2.03426	0.0814	-0.906643	0.0917111	Pearson	Not Significant
ab40	Q92765	Secreted frizzled-related protein 3 (sFRP-3) (Frezzled) (Fritz) (Frizzled-related protein 1) (FrzB-1)	FRZB	0.64	2.18023	0.0656	-0.048774	0.914031	Pearson	Not Significant
ab40	Q9NRN5	Olfactomedin-like protein 3 (HNOEL-iso) (hOLF44)	OLFML3	0.67	2.40734	0.047	0.0160462	0.924093	Pearson	Significant
ab42	A6NMY6	Putative annexin A2-like protein (Annexin A2 pseudogene 2) (Lipocortin II pseudogene)	ANXA2P2	-0.34	-0.955642	0.371	-0.81905	0.418918	Pearson	Not Significant
ab42	P02649	Apolipoprotein E (Apo-E)	APOE	0.72	2.7227	0.0296	0.101289	0.935651	Pearson	Significant
ab42	P02671	Fibrinogen alpha chain [Cleaved into: Fibrinopeptide A; Fibrinogen alpha chain]	FGA	0.37	1.05094	0.328	-0.390764	0.829834	Pearson	Not Significant
ab42	P02743	Serum amyloid P-component (SAP) (9.5S alpha-1-glycoprotein) [Cleaved into: Serum amyloid P-component(1-203)]	APCS	0.52	1.62542	0.148	-0.215622	0.88123	Pearson	Not Significant
ab42	P04004	Vitronectin (VN) (S-protein) (Serum-spreading factor) (V75) [Cleaved into: Vitronectin V65 subunit; Vitronectin V10 subunit; Somatomedin-B]	VTN	0.57	1.82071	0.111	-0.155927	0.894319	Pearson	Not Significant
ab42	P05067	Amyloid-beta precursor protein (APP) (ABPP) (APPI) (Alzheimer disease amyloid A4 protein homolog) (Alzheimer disease amyloid protein) (Amyloid precursor protein) (Amyloid-beta (A4) precursor protein) (Amyloid-beta A4 protein) (Cerebral vascular amyloid peptide) (CVAP) (PreA4) (Protease nexin-II) (PN-II) [Cleaved into: N-APP; Soluble APP-alpha (S-APP-alpha); Soluble APP-beta (S-APP-beta); C99 (Bet…	APP	0.72	2.74913	0.0285	0.108157	0.936511	Pearson	Significant
ab42	P06576	ATP synthase subunit beta, mitochondrial (EC 7.1.2.2) (ATP synthase F1 subunit beta)	ATP5F1B	-0.45	-1.34453	0.221	-0.858778	0.301922	Pearson	Not Significant
ab42	P07355	Annexin A2 (Annexin II) (Annexin-2) (Calpactin I heavy chain) (Calpactin-1 heavy chain) (Chromobindin-8) (Lipocortin II) (Placental anticoagulant protein IV) (PAP-IV) (Protein I) (p36)	ANXA2	-0.44	-1.2946	0.237	-0.854281	0.31719	Pearson	Not Significant
ab42	P10909	Clusterin (Aging-associated gene 4 protein) (Apolipoprotein J) (Apo-J) (Complement cytolysis inhibitor) (CLI) (Complement-associated protein SP-40,40) (Ku70-binding protein 1) (NA1/NA2) (Sulfated glycoprotein 2) (SGP-2) (Testosterone-repressed prostate message 2) (TRPM-2) [Cleaved into: Clusterin beta chain (ApoJalpha) (Complement cytolysis inhibitor a chain) (SP-40,40 beta-chain); Clusterin alph…	CLU	0.64	2.20399	0.0634	-0.0418748	0.915162	Pearson	Not Significant
ab42	P17600	Synapsin-1 (Brain protein 4.1) (Synapsin I)	SYN1	-0.18	-0.476232	0.648	-0.752716	0.551901	Pearson	Not Significant
ab42	P35527	Keratin, type I cytoskeletal 9 (Cytokeratin-9) (CK-9) (Keratin-9) (K9)	KRT9	-0.18	-0.47207	0.651	-0.752044	0.552977	Pearson	Not Significant
ab42	P41222	Prostaglandin-H2 D-isomerase (EC 5.3.99.2) (Beta-trace protein) (Cerebrin-28) (Glutathione-independent PGD synthase) (Lipocalin-type prostaglandin-D synthase) (L-PGDS) (Prostaglandin-D2 synthase) (PGD2 synthase) (PGDS) (PGDS2)	PTGDS	0.58	1.89003	0.101	-0.134929	0.898532	Pearson	Not Significant
ab42	P45880	Voltage-dependent anion-selective channel protein 2 (VDAC-2) (hVDAC2) (Outer mitochondrial membrane protein porin 2)	VDAC2	-0.83	-3.88784	0.00599	-0.962429	-0.36058	Pearson	Significant
ab42	P46459	Vesicle-fusing ATPase (EC 3.6.4.6) (N-ethylmaleimide-sensitive fusion protein) (NEM-sensitive fusion protein) (Vesicular-fusion protein NSF)	NSF	-0.74	-2.87657	0.0238	-0.940445	-0.140647	Pearson	Significant
ab42	P49411	Elongation factor Tu, mitochondrial (EF-Tu) (P43)	TUFM	-0.38	-1.0712	0.32	-0.832034	0.384725	Pearson	Not Significant
ab42	P62258	14-3-3 protein epsilon (14-3-3E)	YWHAE	-0.13	-0.351937	0.735	-0.731889	0.583347	Pearson	Not Significant
ab42	Q08431	Lactadherin (Breast epithelial antigen BA46) (HMFG) (MFGM) (Milk fat globule-EGF factor 8) (MFG-E8) (SED1) [Cleaved into: Lactadherin short form; Medin]	MFGE8	-0.42	-1.22609	0.26	-0.847836	0.338057	Pearson	Not Significant
ab42	Q16853	Amine oxidase [copper-containing] 3 (EC 1.4.3.21) (Amine oxidase copper-containing 3) (Copper amine oxidase) (HPAO) (Semicarbazide-sensitive amine oxidase) (SSAO) (Vascular adhesion protein 1) (VAP-1)	AOC3	-0.67	-2.37766	0.0491	-0.922868	-0.00772592	Pearson	Significant
ab42	Q92765	Secreted frizzled-related protein 3 (sFRP-3) (Frezzled) (Fritz) (Frizzled-related protein 1) (FrzB-1)	FRZB	0.66	2.34117	0.0518	-0.00256726	0.921327	Pearson	Not Significant
ab42	Q9NRN5	Olfactomedin-like protein 3 (HNOEL-iso) (hOLF44)	OLFML3	0.75	3.02807	0.0192	0.177889	0.944707	Pearson	Significant
Age	A6NMY6	Putative annexin A2-like protein (Annexin A2 pseudogene 2) (Lipocortin II pseudogene)	ANXA2P2	0.29	0.858961	0.415	-0.414964	0.777888	Pearson	Not Significant
Age	P02649	Apolipoprotein E (Apo-E)	APOE	-0.21	-0.617721	0.554	-0.743157	0.480858	Pearson	Not Significant
Age	P02671	Fibrinogen alpha chain [Cleaved into: Fibrinopeptide A; Fibrinogen alpha chain]	FGA	-0.14	-0.398719	0.701	-0.707071	0.537257	Pearson	Not Significant
Age	P02743	Serum amyloid P-component (SAP) (9.5S alpha-1-glycoprotein) [Cleaved into: Serum amyloid P-component(1-203)]	APCS	0.012	0.0327882	0.975	-0.622579	0.636572	Pearson	Not Significant
Age	P04004	Vitronectin (VN) (S-protein) (Serum-spreading factor) (V75) [Cleaved into: Vitronectin V65 subunit; Vitronectin V10 subunit; Somatomedin-B]	VTN	-0.21	-0.612231	0.557	-0.742307	0.482315	Pearson	Not Significant
Age	P05067	Amyloid-beta precursor protein (APP) (ABPP) (APPI) (Alzheimer disease amyloid A4 protein homolog) (Alzheimer disease amyloid protein) (Amyloid precursor protein) (Amyloid-beta (A4) precursor protein) (Amyloid-beta A4 protein) (Cerebral vascular amyloid peptide) (CVAP) (PreA4) (Protease nexin-II) (PN-II) [Cleaved into: N-APP; Soluble APP-alpha (S-APP-alpha); Soluble APP-beta (S-APP-beta); C99 (Bet…	APP	-0.36	-1.08338	0.31	-0.805835	0.350979	Pearson	Not Significant
Age	P06576	ATP synthase subunit beta, mitochondrial (EC 7.1.2.2) (ATP synthase F1 subunit beta)	ATP5F1B	0.39	1.20929	0.261	-0.314297	0.819826	Pearson	Not Significant
Age	P07355	Annexin A2 (Annexin II) (Annexin-2) (Calpactin I heavy chain) (Calpactin-1 heavy chain) (Chromobindin-8) (Lipocortin II) (Placental anticoagulant protein IV) (PAP-IV) (Protein I) (p36)	ANXA2	0.17	0.486162	0.64	-0.515174	0.722017	Pearson	Not Significant
Age	P10909	Clusterin (Aging-associated gene 4 protein) (Apolipoprotein J) (Apo-J) (Complement cytolysis inhibitor) (CLI) (Complement-associated protein SP-40,40) (Ku70-binding protein 1) (NA1/NA2) (Sulfated glycoprotein 2) (SGP-2) (Testosterone-repressed prostate message 2) (TRPM-2) [Cleaved into: Clusterin beta chain (ApoJalpha) (Complement cytolysis inhibitor a chain) (SP-40,40 beta-chain); Clusterin alph…	CLU	-0.13	-0.384409	0.711	-0.704556	0.540812	Pearson	Not Significant
Age	P17600	Synapsin-1 (Brain protein 4.1) (Synapsin I)	SYN1	-0.31	-0.923596	0.383	-0.78635	0.39676	Pearson	Not Significant
Age	P35527	Keratin, type I cytoskeletal 9 (Cytokeratin-9) (CK-9) (Keratin-9) (K9)	KRT9	0.13	0.35701	0.73	-0.547572	0.699687	Pearson	Not Significant
Age	P41222	Prostaglandin-H2 D-isomerase (EC 5.3.99.2) (Beta-trace protein) (Cerebrin-28) (Glutathione-independent PGD synthase) (Lipocalin-type prostaglandin-D synthase) (L-PGDS) (Prostaglandin-D2 synthase) (PGD2 synthase) (PGDS) (PGDS2)	PTGDS	-0.33	-0.973251	0.359	-0.79262	0.382643	Pearson	Not Significant
Age	P45880	Voltage-dependent anion-selective channel protein 2 (VDAC-2) (hVDAC2) (Outer mitochondrial membrane protein porin 2)	VDAC2	0.55	1.86862	0.0986	-0.120077	0.87661	Pearson	Not Significant
Age	P46459	Vesicle-fusing ATPase (EC 3.6.4.6) (N-ethylmaleimide-sensitive fusion protein) (NEM-sensitive fusion protein) (Vesicular-fusion protein NSF)	NSF	0.37	1.13627	0.289	-0.335625	0.811852	Pearson	Not Significant
Age	P49411	Elongation factor Tu, mitochondrial (EF-Tu) (P43)	TUFM	0.13	0.362346	0.726	-0.546261	0.700641	Pearson	Not Significant
Age	P62258	14-3-3 protein epsilon (14-3-3E)	YWHAE	0.1	0.288131	0.781	-0.564288	0.687126	Pearson	Not Significant
Age	Q08431	Lactadherin (Breast epithelial antigen BA46) (HMFG) (MFGM) (Milk fat globule-EGF factor 8) (MFG-E8) (SED1) [Cleaved into: Lactadherin short form; Medin]	MFGE8	0.071	0.201078	0.846	-0.584825	0.670598	Pearson	Not Significant
Age	Q16853	Amine oxidase [copper-containing] 3 (EC 1.4.3.21) (Amine oxidase copper-containing 3) (Copper amine oxidase) (HPAO) (Semicarbazide-sensitive amine oxidase) (SSAO) (Vascular adhesion protein 1) (VAP-1)	AOC3	0.36	1.09155	0.307	-0.348614	0.806777	Pearson	Not Significant
Age	Q92765	Secreted frizzled-related protein 3 (sFRP-3) (Frezzled) (Fritz) (Frizzled-related protein 1) (FrzB-1)	FRZB	-0.45	-1.43954	0.188	-0.84258	0.246414	Pearson	Not Significant
Age	Q9NRN5	Olfactomedin-like protein 3 (HNOEL-iso) (hOLF44)	OLFML3	-0.27	-0.799064	0.447	-0.769736	0.431643	Pearson	Not Significant
Athero	P02649	Apolipoprotein E (Apo-E)	APOE	0.23	0.631035	0.548	-0.510827	0.776484	Pearson	Not Significant
Athero	P02671	Fibrinogen alpha chain [Cleaved into: Fibrinopeptide A; Fibrinogen alpha chain]	FGA	0.24	0.665338	0.527	-0.501461	0.781436	Pearson	Not Significant
Athero	P02743	Serum amyloid P-component (SAP) (9.5S alpha-1-glycoprotein) [Cleaved into: Serum amyloid P-component(1-203)]	APCS	0.13	0.334017	0.748	-0.587761	0.728754	Pearson	Not Significant
Athero	P04004	Vitronectin (VN) (S-protein) (Serum-spreading factor) (V75) [Cleaved into: Vitronectin V65 subunit; Vitronectin V10 subunit; Somatomedin-B]	VTN	-0.045	-0.120265	0.908	-0.68876	0.637952	Pearson	Not Significant
Athero	P05067	Amyloid-beta precursor protein (APP) (ABPP) (APPI) (Alzheimer disease amyloid A4 protein homolog) (Alzheimer disease amyloid protein) (Amyloid precursor protein) (Amyloid-beta (A4) precursor protein) (Amyloid-beta A4 protein) (Cerebral vascular amyloid peptide) (CVAP) (PreA4) (Protease nexin-II) (PN-II) [Cleaved into: N-APP; Soluble APP-alpha (S-APP-alpha); Soluble APP-beta (S-APP-beta); C99 (Bet…	APP	0.054	0.142583	0.891	-0.632928	0.693162	Pearson	Not Significant
Athero	P06576	ATP synthase subunit beta, mitochondrial (EC 7.1.2.2) (ATP synthase F1 subunit beta)	ATP5F1B	-0.13	-0.36015	0.729	-0.733314	0.581314	Pearson	Not Significant
Athero	P35527	Keratin, type I cytoskeletal 9 (Cytokeratin-9) (CK-9) (Keratin-9) (K9)	KRT9	-0.31	-0.85767	0.419	-0.807185	0.44737	Pearson	Not Significant
Athero	P41222	Prostaglandin-H2 D-isomerase (EC 5.3.99.2) (Beta-trace protein) (Cerebrin-28) (Glutathione-independent PGD synthase) (Lipocalin-type prostaglandin-D synthase) (L-PGDS) (Prostaglandin-D2 synthase) (PGD2 synthase) (PGDS) (PGDS2)	PTGDS	0.42	1.22871	0.259	-0.33726	0.848089	Pearson	Not Significant
Athero	P45880	Voltage-dependent anion-selective channel protein 2 (VDAC-2) (hVDAC2) (Outer mitochondrial membrane protein porin 2)	VDAC2	-0.057	-0.151851	0.884	-0.694975	0.630827	Pearson	Not Significant
Athero	P46459	Vesicle-fusing ATPase (EC 3.6.4.6) (N-ethylmaleimide-sensitive fusion protein) (NEM-sensitive fusion protein) (Vesicular-fusion protein NSF)	NSF	-0.18	-0.474809	0.649	-0.752487	0.552269	Pearson	Not Significant
Athero	P49411	Elongation factor Tu, mitochondrial (EF-Tu) (P43)	TUFM	-0.38	-1.07089	0.32	-0.832001	0.384816	Pearson	Not Significant
Athero	P62258	14-3-3 protein epsilon (14-3-3E)	YWHAE	-0.34	-0.971845	0.364	-0.820935	0.414162	Pearson	Not Significant
Athero	P07355	Annexin A2 (Annexin II) (Annexin-2) (Calpactin I heavy chain) (Calpactin-1 heavy chain) (Chromobindin-8) (Lipocortin II) (Placental anticoagulant protein IV) (PAP-IV) (Protein I) (p36)	ANXA2	-0.38	-1.09741	0.309	-0.834833	0.376888	Pearson	Not Significant
Athero	P10909	Clusterin (Aging-associated gene 4 protein) (Apolipoprotein J) (Apo-J) (Complement cytolysis inhibitor) (CLI) (Complement-associated protein SP-40,40) (Ku70-binding protein 1) (NA1/NA2) (Sulfated glycoprotein 2) (SGP-2) (Testosterone-repressed prostate message 2) (TRPM-2) [Cleaved into: Clusterin beta chain (ApoJalpha) (Complement cytolysis inhibitor a chain) (SP-40,40 beta-chain); Clusterin alph…	CLU	0.27	0.740092	0.483	-0.480742	0.791844	Pearson	Not Significant
Athero	P17600	Synapsin-1 (Brain protein 4.1) (Synapsin I)	SYN1	-0.64	-2.21772	0.0621	-0.915806	0.0379	Pearson	Not Significant
Athero	Q92765	Secreted frizzled-related protein 3 (sFRP-3) (Frezzled) (Fritz) (Frizzled-related protein 1) (FrzB-1)	FRZB	0.17	0.466291	0.655	-0.554468	0.751109	Pearson	Not Significant
Athero	Q9NRN5	Olfactomedin-like protein 3 (HNOEL-iso) (hOLF44)	OLFML3	0.23	0.622151	0.554	-0.513238	0.775184	Pearson	Not Significant
Athero	Q08431	Lactadherin (Breast epithelial antigen BA46) (HMFG) (MFGM) (Milk fat globule-EGF factor 8) (MFG-E8) (SED1) [Cleaved into: Lactadherin short form; Medin]	MFGE8	-0.28	-0.77619	0.463	-0.796685	0.470594	Pearson	Not Significant
Athero	Q16853	Amine oxidase [copper-containing] 3 (EC 1.4.3.21) (Amine oxidase copper-containing 3) (Copper amine oxidase) (HPAO) (Semicarbazide-sensitive amine oxidase) (SSAO) (Vascular adhesion protein 1) (VAP-1)	AOC3	-0.095	-0.251996	0.808	-0.713979	0.607563	Pearson	Not Significant
Athero	A6NMY6	Putative annexin A2-like protein (Annexin A2 pseudogene 2) (Lipocortin II pseudogene)	ANXA2P2	-0.28	-0.781309	0.46	-0.797362	0.469148	Pearson	Not Significant
D0H0	A6NMY6	Putative annexin A2-like protein (Annexin A2 pseudogene 2) (Lipocortin II pseudogene)	ANXA2P2	-0.42	-1.3218	0.223	-0.831382	0.281212	Pearson	Not Significant
D0H0	P02649	Apolipoprotein E (Apo-E)	APOE	0.57	1.95804	0.0859	-0.0941922	0.882536	Pearson	Not Significant
D0H0	P02671	Fibrinogen alpha chain [Cleaved into: Fibrinopeptide A; Fibrinogen alpha chain]	FGA	0.58	2.01072	0.0792	-0.0790611	0.885862	Pearson	Not Significant
D0H0	P02743	Serum amyloid P-component (SAP) (9.5S alpha-1-glycoprotein) [Cleaved into: Serum amyloid P-component(1-203)]	APCS	0.45	1.42901	0.191	-0.249529	0.841614	Pearson	Not Significant
D0H0	P04004	Vitronectin (VN) (S-protein) (Serum-spreading factor) (V75) [Cleaved into: Vitronectin V65 subunit; Vitronectin V10 subunit; Somatomedin-B]	VTN	0.51	1.68437	0.131	-0.174033	0.863201	Pearson	Not Significant
D0H0	P05067	Amyloid-beta precursor protein (APP) (ABPP) (APPI) (Alzheimer disease amyloid A4 protein homolog) (Alzheimer disease amyloid protein) (Amyloid precursor protein) (Amyloid-beta (A4) precursor protein) (Amyloid-beta A4 protein) (Cerebral vascular amyloid peptide) (CVAP) (PreA4) (Protease nexin-II) (PN-II) [Cleaved into: N-APP; Soluble APP-alpha (S-APP-alpha); Soluble APP-beta (S-APP-beta); C99 (Bet…	APP	0.48	1.55393	0.159	-0.212555	0.852641	Pearson	Not Significant
D0H0	P06576	ATP synthase subunit beta, mitochondrial (EC 7.1.2.2) (ATP synthase F1 subunit beta)	ATP5F1B	-0.37	-1.1235	0.294	-0.810418	0.33934	Pearson	Not Significant
D0H0	P07355	Annexin A2 (Annexin II) (Annexin-2) (Calpactin I heavy chain) (Calpactin-1 heavy chain) (Chromobindin-8) (Lipocortin II) (Placental anticoagulant protein IV) (PAP-IV) (Protein I) (p36)	ANXA2	-0.53	-1.75469	0.117	-0.868518	0.153358	Pearson	Not Significant
D0H0	P10909	Clusterin (Aging-associated gene 4 protein) (Apolipoprotein J) (Apo-J) (Complement cytolysis inhibitor) (CLI) (Complement-associated protein SP-40,40) (Ku70-binding protein 1) (NA1/NA2) (Sulfated glycoprotein 2) (SGP-2) (Testosterone-repressed prostate message 2) (TRPM-2) [Cleaved into: Clusterin beta chain (ApoJalpha) (Complement cytolysis inhibitor a chain) (SP-40,40 beta-chain); Clusterin alph…	CLU	0.49	1.59353	0.15	-0.200843	0.855947	Pearson	Not Significant
D0H0	P17600	Synapsin-1 (Brain protein 4.1) (Synapsin I)	SYN1	-0.34	-1.00869	0.343	-0.796975	0.372504	Pearson	Not Significant
D0H0	P35527	Keratin, type I cytoskeletal 9 (Cytokeratin-9) (CK-9) (Keratin-9) (K9)	KRT9	-0.35	-1.04767	0.325	-0.801652	0.361295	Pearson	Not Significant
D0H0	P41222	Prostaglandin-H2 D-isomerase (EC 5.3.99.2) (Beta-trace protein) (Cerebrin-28) (Glutathione-independent PGD synthase) (Lipocalin-type prostaglandin-D synthase) (L-PGDS) (Prostaglandin-D2 synthase) (PGD2 synthase) (PGDS) (PGDS2)	PTGDS	0.65	2.39348	0.0436	0.0275531	0.906789	Pearson	Significant
D0H0	P45880	Voltage-dependent anion-selective channel protein 2 (VDAC-2) (hVDAC2) (Outer mitochondrial membrane protein porin 2)	VDAC2	-0.53	-1.77465	0.114	-0.869981	0.147507	Pearson	Not Significant
D0H0	P46459	Vesicle-fusing ATPase (EC 3.6.4.6) (N-ethylmaleimide-sensitive fusion protein) (NEM-sensitive fusion protein) (Vesicular-fusion protein NSF)	NSF	-0.4	-1.23094	0.253	-0.822118	0.307948	Pearson	Not Significant
D0H0	P49411	Elongation factor Tu, mitochondrial (EF-Tu) (P43)	TUFM	-0.29	-0.870391	0.409	-0.77941	0.411759	Pearson	Not Significant
D0H0	P62258	14-3-3 protein epsilon (14-3-3E)	YWHAE	-0.19	-0.560605	0.59	-0.734175	0.495911	Pearson	Not Significant
D0H0	Q08431	Lactadherin (Breast epithelial antigen BA46) (HMFG) (MFGM) (Milk fat globule-EGF factor 8) (MFG-E8) (SED1) [Cleaved into: Lactadherin short form; Medin]	MFGE8	-0.37	-1.14262	0.286	-0.812561	0.333776	Pearson	Not Significant
D0H0	Q16853	Amine oxidase [copper-containing] 3 (EC 1.4.3.21) (Amine oxidase copper-containing 3) (Copper amine oxidase) (HPAO) (Semicarbazide-sensitive amine oxidase) (SSAO) (Vascular adhesion protein 1) (VAP-1)	AOC3	-0.52	-1.71571	0.125	-0.865602	0.164809	Pearson	Not Significant
D0H0	Q92765	Secreted frizzled-related protein 3 (sFRP-3) (Frezzled) (Fritz) (Frizzled-related protein 1) (FrzB-1)	FRZB	0.45	1.41726	0.194	-0.253005	0.840529	Pearson	Not Significant
D0H0	Q9NRN5	Olfactomedin-like protein 3 (HNOEL-iso) (hOLF44)	OLFML3	0.66	2.4783	0.0382	0.0502402	0.910745	Pearson	Significant
D0H6	P02743	Serum amyloid P-component (SAP) (9.5S alpha-1-glycoprotein) [Cleaved into: Serum amyloid P-component(1-203)]	APCS	0.62	2.22174	0.057	-0.0194863	0.898061	Pearson	Not Significant
D0H6	P04004	Vitronectin (VN) (S-protein) (Serum-spreading factor) (V75) [Cleaved into: Vitronectin V65 subunit; Vitronectin V10 subunit; Somatomedin-B]	VTN	0.47	1.50849	0.17	-0.226001	0.848738	Pearson	Not Significant
D0H6	P05067	Amyloid-beta precursor protein (APP) (ABPP) (APPI) (Alzheimer disease amyloid A4 protein homolog) (Alzheimer disease amyloid protein) (Amyloid precursor protein) (Amyloid-beta (A4) precursor protein) (Amyloid-beta A4 protein) (Cerebral vascular amyloid peptide) (CVAP) (PreA4) (Protease nexin-II) (PN-II) [Cleaved into: N-APP; Soluble APP-alpha (S-APP-alpha); Soluble APP-beta (S-APP-beta); C99 (Bet…	APP	0.43	1.35771	0.212	-0.27061	0.834892	Pearson	Not Significant
D0H6	P06576	ATP synthase subunit beta, mitochondrial (EC 7.1.2.2) (ATP synthase F1 subunit beta)	ATP5F1B	-0.46	-1.47895	0.177	-0.846134	0.234748	Pearson	Not Significant
D0H6	P07355	Annexin A2 (Annexin II) (Annexin-2) (Calpactin I heavy chain) (Calpactin-1 heavy chain) (Chromobindin-8) (Lipocortin II) (Placental anticoagulant protein IV) (PAP-IV) (Protein I) (p36)	ANXA2	-0.28	-0.833122	0.429	-0.774409	0.422182	Pearson	Not Significant
D0H6	P02649	Apolipoprotein E (Apo-E)	APOE	0.75	3.25121	0.0117	0.237787	0.938345	Pearson	Significant
D0H6	P02671	Fibrinogen alpha chain [Cleaved into: Fibrinopeptide A; Fibrinogen alpha chain]	FGA	0.09	0.256906	0.804	-0.571731	0.681282	Pearson	Not Significant
D0H6	P62258	14-3-3 protein epsilon (14-3-3E)	YWHAE	-0.63	-2.3015	0.0504	-0.902239	-0.0025354	Pearson	Not Significant
D0H6	P41222	Prostaglandin-H2 D-isomerase (EC 5.3.99.2) (Beta-trace protein) (Cerebrin-28) (Glutathione-independent PGD synthase) (Lipocalin-type prostaglandin-D synthase) (L-PGDS) (Prostaglandin-D2 synthase) (PGD2 synthase) (PGDS) (PGDS2)	PTGDS	0.31	0.924911	0.382	-0.396387	0.786519	Pearson	Not Significant
D0H6	P45880	Voltage-dependent anion-selective channel protein 2 (VDAC-2) (hVDAC2) (Outer mitochondrial membrane protein porin 2)	VDAC2	-0.65	-2.39395	0.0436	-0.906811	-0.0276811	Pearson	Significant
D0H6	P46459	Vesicle-fusing ATPase (EC 3.6.4.6) (N-ethylmaleimide-sensitive fusion protein) (NEM-sensitive fusion protein) (Vesicular-fusion protein NSF)	NSF	-0.8	-3.76606	0.0055	-0.950633	-0.342319	Pearson	Significant
D0H6	P49411	Elongation factor Tu, mitochondrial (EF-Tu) (P43)	TUFM	-0.7	-2.79856	0.0232	-0.923849	-0.132311	Pearson	Significant
D0H6	P10909	Clusterin (Aging-associated gene 4 protein) (Apolipoprotein J) (Apo-J) (Complement cytolysis inhibitor) (CLI) (Complement-associated protein SP-40,40) (Ku70-binding protein 1) (NA1/NA2) (Sulfated glycoprotein 2) (SGP-2) (Testosterone-repressed prostate message 2) (TRPM-2) [Cleaved into: Clusterin beta chain (ApoJalpha) (Complement cytolysis inhibitor a chain) (SP-40,40 beta-chain); Clusterin alph…	CLU	0.52	1.71261	0.125	-0.16572	0.865367	Pearson	Not Significant
D0H6	Q08431	Lactadherin (Breast epithelial antigen BA46) (HMFG) (MFGM) (Milk fat globule-EGF factor 8) (MFG-E8) (SED1) [Cleaved into: Lactadherin short form; Medin]	MFGE8	-0.53	-1.7798	0.113	-0.870355	0.145999	Pearson	Not Significant
D0H6	P35527	Keratin, type I cytoskeletal 9 (Cytokeratin-9) (CK-9) (Keratin-9) (K9)	KRT9	-0.59	-2.04493	0.0751	-0.88796	0.069285	Pearson	Not Significant
D0H6	Q9NRN5	Olfactomedin-like protein 3 (HNOEL-iso) (hOLF44)	OLFML3	0.46	1.47796	0.178	-0.235042	0.846046	Pearson	Not Significant
D0H6	P17600	Synapsin-1 (Brain protein 4.1) (Synapsin I)	SYN1	-0.43	-1.33371	0.219	-0.832556	0.277698	Pearson	Not Significant
D0H6	Q92765	Secreted frizzled-related protein 3 (sFRP-3) (Frezzled) (Fritz) (Frizzled-related protein 1) (FrzB-1)	FRZB	0.43	1.35725	0.212	-0.270748	0.834847	Pearson	Not Significant
D0H6	Q16853	Amine oxidase [copper-containing] 3 (EC 1.4.3.21) (Amine oxidase copper-containing 3) (Copper amine oxidase) (HPAO) (Semicarbazide-sensitive amine oxidase) (SSAO) (Vascular adhesion protein 1) (VAP-1)	AOC3	-0.29	-0.844554	0.423	-0.775955	0.418993	Pearson	Not Significant
D0H6	A6NMY6	Putative annexin A2-like protein (Annexin A2 pseudogene 2) (Lipocortin II pseudogene)	ANXA2P2	-0.41	-1.27163	0.239	-0.826335	0.295994	Pearson	Not Significant
D0S6	P02743	Serum amyloid P-component (SAP) (9.5S alpha-1-glycoprotein) [Cleaved into: Serum amyloid P-component(1-203)]	APCS	0.43	1.363	0.21	-0.269048	0.835402	Pearson	Not Significant
D0S6	P04004	Vitronectin (VN) (S-protein) (Serum-spreading factor) (V75) [Cleaved into: Vitronectin V65 subunit; Vitronectin V10 subunit; Somatomedin-B]	VTN	0.42	1.31992	0.223	-0.281767	0.831196	Pearson	Not Significant
D0S6	P02649	Apolipoprotein E (Apo-E)	APOE	0.56	1.93342	0.0892	-0.101296	0.88094	Pearson	Not Significant
D0S6	P02671	Fibrinogen alpha chain [Cleaved into: Fibrinopeptide A; Fibrinogen alpha chain]	FGA	0.071	0.200613	0.846	-0.584933	0.670508	Pearson	Not Significant
D0S6	A6NMY6	Putative annexin A2-like protein (Annexin A2 pseudogene 2) (Lipocortin II pseudogene)	ANXA2P2	-0.32	-0.954485	0.368	-0.790274	0.387991	Pearson	Not Significant
D0S6	P10909	Clusterin (Aging-associated gene 4 protein) (Apolipoprotein J) (Apo-J) (Complement cytolysis inhibitor) (CLI) (Complement-associated protein SP-40,40) (Ku70-binding protein 1) (NA1/NA2) (Sulfated glycoprotein 2) (SGP-2) (Testosterone-repressed prostate message 2) (TRPM-2) [Cleaved into: Clusterin beta chain (ApoJalpha) (Complement cytolysis inhibitor a chain) (SP-40,40 beta-chain); Clusterin alph…	CLU	0.37	1.12511	0.293	-0.338872	0.8106	Pearson	Not Significant
D0S6	P17600	Synapsin-1 (Brain protein 4.1) (Synapsin I)	SYN1	-0.26	-0.766296	0.466	-0.765147	0.440684	Pearson	Not Significant
D0S6	P35527	Keratin, type I cytoskeletal 9 (Cytokeratin-9) (CK-9) (Keratin-9) (K9)	KRT9	-0.55	-1.85554	0.101	-0.875713	0.123881	Pearson	Not Significant
D0S6	P41222	Prostaglandin-H2 D-isomerase (EC 5.3.99.2) (Beta-trace protein) (Cerebrin-28) (Glutathione-independent PGD synthase) (Lipocalin-type prostaglandin-D synthase) (L-PGDS) (Prostaglandin-D2 synthase) (PGD2 synthase) (PGDS) (PGDS2)	PTGDS	0.084	0.239804	0.817	-0.575772	0.678041	Pearson	Not Significant
D0S6	P45880	Voltage-dependent anion-selective channel protein 2 (VDAC-2) (hVDAC2) (Outer mitochondrial membrane protein porin 2)	VDAC2	-0.39	-1.19899	0.265	-0.818725	0.317314	Pearson	Not Significant
D0S6	P46459	Vesicle-fusing ATPase (EC 3.6.4.6) (N-ethylmaleimide-sensitive fusion protein) (NEM-sensitive fusion protein) (Vesicular-fusion protein NSF)	NSF	-0.54	-1.81332	0.107	-0.87276	0.136193	Pearson	Not Significant
D0S6	P49411	Elongation factor Tu, mitochondrial (EF-Tu) (P43)	TUFM	-0.56	-1.90944	0.0926	-0.87936	0.108231	Pearson	Not Significant
D0S6	P05067	Amyloid-beta precursor protein (APP) (ABPP) (APPI) (Alzheimer disease amyloid A4 protein homolog) (Alzheimer disease amyloid protein) (Amyloid precursor protein) (Amyloid-beta (A4) precursor protein) (Amyloid-beta A4 protein) (Cerebral vascular amyloid peptide) (CVAP) (PreA4) (Protease nexin-II) (PN-II) [Cleaved into: N-APP; Soluble APP-alpha (S-APP-alpha); Soluble APP-beta (S-APP-beta); C99 (Bet…	APP	0.42	1.296	0.231	-0.288819	0.828808	Pearson	Not Significant
D0S6	P06576	ATP synthase subunit beta, mitochondrial (EC 7.1.2.2) (ATP synthase F1 subunit beta)	ATP5F1B	-0.44	-1.38076	0.205	-0.8371	0.263802	Pearson	Not Significant
D0S6	P07355	Annexin A2 (Annexin II) (Annexin-2) (Calpactin I heavy chain) (Calpactin-1 heavy chain) (Chromobindin-8) (Lipocortin II) (Placental anticoagulant protein IV) (PAP-IV) (Protein I) (p36)	ANXA2	-0.19	-0.559872	0.591	-0.734058	0.496102	Pearson	Not Significant
D0S6	Q08431	Lactadherin (Breast epithelial antigen BA46) (HMFG) (MFGM) (Milk fat globule-EGF factor 8) (MFG-E8) (SED1) [Cleaved into: Lactadherin short form; Medin]	MFGE8	-0.31	-0.933528	0.378	-0.78762	0.393945	Pearson	Not Significant
D0S6	Q16853	Amine oxidase [copper-containing] 3 (EC 1.4.3.21) (Amine oxidase copper-containing 3) (Copper amine oxidase) (HPAO) (Semicarbazide-sensitive amine oxidase) (SSAO) (Vascular adhesion protein 1) (VAP-1)	AOC3	-0.24	-0.704152	0.501	-0.756187	0.457657	Pearson	Not Significant
D0S6	Q92765	Secreted frizzled-related protein 3 (sFRP-3) (Frezzled) (Fritz) (Frizzled-related protein 1) (FrzB-1)	FRZB	0.34	1.01889	0.338	-0.369578	0.79821	Pearson	Not Significant
D0S6	Q9NRN5	Olfactomedin-like protein 3 (HNOEL-iso) (hOLF44)	OLFML3	0.28	0.8366	0.427	-0.421213	0.77488	Pearson	Not Significant
D0S6	P62258	14-3-3 protein epsilon (14-3-3E)	YWHAE	-0.63	-2.30937	0.0497	-0.902639	-0.00469182	Pearson	Significant
D2A6	P02649	Apolipoprotein E (Apo-E)	APOE	0.67	2.58577	0.0323	0.0784315	0.915451	Pearson	Significant
D2A6	P02671	Fibrinogen alpha chain [Cleaved into: Fibrinopeptide A; Fibrinogen alpha chain]	FGA	0.31	0.93302	0.378	-0.394089	0.787556	Pearson	Not Significant
D2A6	P02743	Serum amyloid P-component (SAP) (9.5S alpha-1-glycoprotein) [Cleaved into: Serum amyloid P-component(1-203)]	APCS	0.49	1.58911	0.151	-0.20215	0.855582	Pearson	Not Significant
D2A6	P04004	Vitronectin (VN) (S-protein) (Serum-spreading factor) (V75) [Cleaved into: Vitronectin V65 subunit; Vitronectin V10 subunit; Somatomedin-B]	VTN	0.56	1.89127	0.0952	-0.113499	0.878145	Pearson	Not Significant
D2A6	P05067	Amyloid-beta precursor protein (APP) (ABPP) (APPI) (Alzheimer disease amyloid A4 protein homolog) (Alzheimer disease amyloid protein) (Amyloid precursor protein) (Amyloid-beta (A4) precursor protein) (Amyloid-beta A4 protein) (Cerebral vascular amyloid peptide) (CVAP) (PreA4) (Protease nexin-II) (PN-II) [Cleaved into: N-APP; Soluble APP-alpha (S-APP-alpha); Soluble APP-beta (S-APP-beta); C99 (Bet…	APP	0.53	1.74715	0.119	-0.155572	0.86796	Pearson	Not Significant
D2A6	P06576	ATP synthase subunit beta, mitochondrial (EC 7.1.2.2) (ATP synthase F1 subunit beta)	ATP5F1B	-0.6	-2.12048	0.0668	-0.892424	0.0478511	Pearson	Not Significant
D2A6	P07355	Annexin A2 (Annexin II) (Annexin-2) (Calpactin I heavy chain) (Calpactin-1 heavy chain) (Chromobindin-8) (Lipocortin II) (Placental anticoagulant protein IV) (PAP-IV) (Protein I) (p36)	ANXA2	-0.38	-1.15169	0.283	-0.813569	0.331131	Pearson	Not Significant
D2A6	P10909	Clusterin (Aging-associated gene 4 protein) (Apolipoprotein J) (Apo-J) (Complement cytolysis inhibitor) (CLI) (Complement-associated protein SP-40,40) (Ku70-binding protein 1) (NA1/NA2) (Sulfated glycoprotein 2) (SGP-2) (Testosterone-repressed prostate message 2) (TRPM-2) [Cleaved into: Clusterin beta chain (ApoJalpha) (Complement cytolysis inhibitor a chain) (SP-40,40 beta-chain); Clusterin alph…	CLU	0.47	1.49397	0.174	-0.2303	0.847465	Pearson	Not Significant
D2A6	P17600	Synapsin-1 (Brain protein 4.1) (Synapsin I)	SYN1	-0.31	-0.929658	0.38	-0.787126	0.395042	Pearson	Not Significant
D2A6	A6NMY6	Putative annexin A2-like protein (Annexin A2 pseudogene 2) (Lipocortin II pseudogene)	ANXA2P2	-0.51	-1.69238	0.129	-0.86382	0.171674	Pearson	Not Significant
D2A6	Q08431	Lactadherin (Breast epithelial antigen BA46) (HMFG) (MFGM) (Milk fat globule-EGF factor 8) (MFG-E8) (SED1) [Cleaved into: Lactadherin short form; Medin]	MFGE8	-0.45	-1.41328	0.195	-0.840159	0.254184	Pearson	Not Significant
D2A6	Q16853	Amine oxidase [copper-containing] 3 (EC 1.4.3.21) (Amine oxidase copper-containing 3) (Copper amine oxidase) (HPAO) (Semicarbazide-sensitive amine oxidase) (SSAO) (Vascular adhesion protein 1) (VAP-1)	AOC3	-0.36	-1.07787	0.313	-0.805195	0.352574	Pearson	Not Significant
D2A6	P35527	Keratin, type I cytoskeletal 9 (Cytokeratin-9) (CK-9) (Keratin-9) (K9)	KRT9	-0.72	-2.94203	0.0187	-0.928897	-0.167113	Pearson	Significant
D2A6	P41222	Prostaglandin-H2 D-isomerase (EC 5.3.99.2) (Beta-trace protein) (Cerebrin-28) (Glutathione-independent PGD synthase) (Lipocalin-type prostaglandin-D synthase) (L-PGDS) (Prostaglandin-D2 synthase) (PGD2 synthase) (PGDS) (PGDS2)	PTGDS	0.17	0.492858	0.635	-0.513458	0.723132	Pearson	Not Significant
D2A6	P45880	Voltage-dependent anion-selective channel protein 2 (VDAC-2) (hVDAC2) (Outer mitochondrial membrane protein porin 2)	VDAC2	-0.48	-1.55055	0.16	-0.852355	0.213554	Pearson	Not Significant
D2A6	P46459	Vesicle-fusing ATPase (EC 3.6.4.6) (N-ethylmaleimide-sensitive fusion protein) (NEM-sensitive fusion protein) (Vesicular-fusion protein NSF)	NSF	-0.55	-1.8436	0.102	-0.874886	0.127359	Pearson	Not Significant
D2A6	P49411	Elongation factor Tu, mitochondrial (EF-Tu) (P43)	TUFM	-0.62	-2.23459	0.0559	-0.898749	0.0159193	Pearson	Not Significant
D2A6	P62258	14-3-3 protein epsilon (14-3-3E)	YWHAE	-0.75	-3.22777	0.0121	-0.93769	-0.232637	Pearson	Significant
D2A6	Q9NRN5	Olfactomedin-like protein 3 (HNOEL-iso) (hOLF44)	OLFML3	0.42	1.31797	0.224	-0.28234	0.831003	Pearson	Not Significant
D2A6	Q92765	Secreted frizzled-related protein 3 (sFRP-3) (Frezzled) (Fritz) (Frizzled-related protein 1) (FrzB-1)	FRZB	0.39	1.2126	0.26	-0.313326	0.820179	Pearson	Not Significant
D2S6	A6NMY6	Putative annexin A2-like protein (Annexin A2 pseudogene 2) (Lipocortin II pseudogene)	ANXA2P2	-0.22	-0.636368	0.542	-0.746025	0.475894	Pearson	Not Significant
D2S6	P02649	Apolipoprotein E (Apo-E)	APOE	0.52	1.72489	0.123	-0.162108	0.866296	Pearson	Not Significant
D2S6	P02671	Fibrinogen alpha chain [Cleaved into: Fibrinopeptide A; Fibrinogen alpha chain]	FGA	-0.016	-0.0452294	0.965	-0.639181	0.619878	Pearson	Not Significant
D2S6	P02743	Serum amyloid P-component (SAP) (9.5S alpha-1-glycoprotein) [Cleaved into: Serum amyloid P-component(1-203)]	APCS	0.3	0.895402	0.397	-0.404725	0.782701	Pearson	Not Significant
D2S6	P04004	Vitronectin (VN) (S-protein) (Serum-spreading factor) (V75) [Cleaved into: Vitronectin V65 subunit; Vitronectin V10 subunit; Somatomedin-B]	VTN	0.3	0.874297	0.407	-0.410663	0.779927	Pearson	Not Significant
D2S6	P05067	Amyloid-beta precursor protein (APP) (ABPP) (APPI) (Alzheimer disease amyloid A4 protein homolog) (Alzheimer disease amyloid protein) (Amyloid precursor protein) (Amyloid-beta (A4) precursor protein) (Amyloid-beta A4 protein) (Cerebral vascular amyloid peptide) (CVAP) (PreA4) (Protease nexin-II) (PN-II) [Cleaved into: N-APP; Soluble APP-alpha (S-APP-alpha); Soluble APP-beta (S-APP-beta); C99 (Bet…	APP	0.37	1.12269	0.294	-0.339575	0.810327	Pearson	Not Significant
D2S6	P06576	ATP synthase subunit beta, mitochondrial (EC 7.1.2.2) (ATP synthase F1 subunit beta)	ATP5F1B	-0.31	-0.923144	0.383	-0.786292	0.396888	Pearson	Not Significant
D2S6	P07355	Annexin A2 (Annexin II) (Annexin-2) (Calpactin I heavy chain) (Calpactin-1 heavy chain) (Chromobindin-8) (Lipocortin II) (Placental anticoagulant protein IV) (PAP-IV) (Protein I) (p36)	ANXA2	-0.15	-0.427013	0.681	-0.711986	0.530178	Pearson	Not Significant
D2S6	P10909	Clusterin (Aging-associated gene 4 protein) (Apolipoprotein J) (Apo-J) (Complement cytolysis inhibitor) (CLI) (Complement-associated protein SP-40,40) (Ku70-binding protein 1) (NA1/NA2) (Sulfated glycoprotein 2) (SGP-2) (Testosterone-repressed prostate message 2) (TRPM-2) [Cleaved into: Clusterin beta chain (ApoJalpha) (Complement cytolysis inhibitor a chain) (SP-40,40 beta-chain); Clusterin alph…	CLU	0.38	1.14932	0.284	-0.331824	0.813305	Pearson	Not Significant
D2S6	P17600	Synapsin-1 (Brain protein 4.1) (Synapsin I)	SYN1	-0.33	-0.97964	0.356	-0.793413	0.380819	Pearson	Not Significant
D2S6	P35527	Keratin, type I cytoskeletal 9 (Cytokeratin-9) (CK-9) (Keratin-9) (K9)	KRT9	-0.51	-1.65855	0.136	-0.861185	0.181643	Pearson	Not Significant
D2S6	P41222	Prostaglandin-H2 D-isomerase (EC 5.3.99.2) (Beta-trace protein) (Cerebrin-28) (Glutathione-independent PGD synthase) (Lipocalin-type prostaglandin-D synthase) (L-PGDS) (Prostaglandin-D2 synthase) (PGD2 synthase) (PGDS) (PGDS2)	PTGDS	0.046	0.130435	0.899	-0.600991	0.656647	Pearson	Not Significant
D2S6	P45880	Voltage-dependent anion-selective channel protein 2 (VDAC-2) (hVDAC2) (Outer mitochondrial membrane protein porin 2)	VDAC2	-0.31	-0.920599	0.384	-0.785965	0.397608	Pearson	Not Significant
D2S6	P46459	Vesicle-fusing ATPase (EC 3.6.4.6) (N-ethylmaleimide-sensitive fusion protein) (NEM-sensitive fusion protein) (Vesicular-fusion protein NSF)	NSF	-0.48	-1.53614	0.163	-0.851128	0.217817	Pearson	Not Significant
D2S6	P49411	Elongation factor Tu, mitochondrial (EF-Tu) (P43)	TUFM	-0.48	-1.56037	0.157	-0.853185	0.210647	Pearson	Not Significant
D2S6	P62258	14-3-3 protein epsilon (14-3-3E)	YWHAE	-0.59	-2.08934	0.0701	-0.890611	0.0566583	Pearson	Not Significant
D2S6	Q08431	Lactadherin (Breast epithelial antigen BA46) (HMFG) (MFGM) (Milk fat globule-EGF factor 8) (MFG-E8) (SED1) [Cleaved into: Lactadherin short form; Medin]	MFGE8	-0.33	-0.991408	0.351	-0.794864	0.377455	Pearson	Not Significant
D2S6	Q16853	Amine oxidase [copper-containing] 3 (EC 1.4.3.21) (Amine oxidase copper-containing 3) (Copper amine oxidase) (HPAO) (Semicarbazide-sensitive amine oxidase) (SSAO) (Vascular adhesion protein 1) (VAP-1)	AOC3	-0.14	-0.402326	0.698	-0.707702	0.536358	Pearson	Not Significant
D2S6	Q92765	Secreted frizzled-related protein 3 (sFRP-3) (Frezzled) (Fritz) (Frizzled-related protein 1) (FrzB-1)	FRZB	0.31	0.910436	0.389	-0.400482	0.784655	Pearson	Not Significant
D2S6	Q9NRN5	Olfactomedin-like protein 3 (HNOEL-iso) (hOLF44)	OLFML3	0.21	0.594774	0.568	-0.486933	0.739584	Pearson	Not Significant
HS	P02743	Serum amyloid P-component (SAP) (9.5S alpha-1-glycoprotein) [Cleaved into: Serum amyloid P-component(1-203)]	APCS	-0.12	-0.327646	0.752	-0.694388	0.554748	Pearson	Not Significant
HS	P04004	Vitronectin (VN) (S-protein) (Serum-spreading factor) (V75) [Cleaved into: Vitronectin V65 subunit; Vitronectin V10 subunit; Somatomedin-B]	VTN	0.056	0.158606	0.878	-0.594599	0.662268	Pearson	Not Significant
HS	P06576	ATP synthase subunit beta, mitochondrial (EC 7.1.2.2) (ATP synthase F1 subunit beta)	ATP5F1B	-0.053	-0.15051	0.884	-0.660661	0.596443	Pearson	Not Significant
HS	P07355	Annexin A2 (Annexin II) (Annexin-2) (Calpactin I heavy chain) (Calpactin-1 heavy chain) (Chromobindin-8) (Lipocortin II) (Placental anticoagulant protein IV) (PAP-IV) (Protein I) (p36)	ANXA2	-0.41	-1.26007	0.243	-0.825149	0.299392	Pearson	Not Significant
HS	P02649	Apolipoprotein E (Apo-E)	APOE	0.14	0.397177	0.702	-0.537641	0.706801	Pearson	Not Significant
HS	P02671	Fibrinogen alpha chain [Cleaved into: Fibrinopeptide A; Fibrinogen alpha chain]	FGA	0.45	1.41049	0.196	-0.255009	0.839899	Pearson	Not Significant
HS	P10909	Clusterin (Aging-associated gene 4 protein) (Apolipoprotein J) (Apo-J) (Complement cytolysis inhibitor) (CLI) (Complement-associated protein SP-40,40) (Ku70-binding protein 1) (NA1/NA2) (Sulfated glycoprotein 2) (SGP-2) (Testosterone-repressed prostate message 2) (TRPM-2) [Cleaved into: Clusterin beta chain (ApoJalpha) (Complement cytolysis inhibitor a chain) (SP-40,40 beta-chain); Clusterin alph…	CLU	0.18	0.519253	0.618	-0.506662	0.727485	Pearson	Not Significant
HS	P05067	Amyloid-beta precursor protein (APP) (ABPP) (APPI) (Alzheimer disease amyloid A4 protein homolog) (Alzheimer disease amyloid protein) (Amyloid precursor protein) (Amyloid-beta (A4) precursor protein) (Amyloid-beta A4 protein) (Cerebral vascular amyloid peptide) (CVAP) (PreA4) (Protease nexin-II) (PN-II) [Cleaved into: N-APP; Soluble APP-alpha (S-APP-alpha); Soluble APP-beta (S-APP-beta); C99 (Bet…	APP	0.22	0.629943	0.546	-0.477607	0.74504	Pearson	Not Significant
HS	P17600	Synapsin-1 (Brain protein 4.1) (Synapsin I)	SYN1	-0.23	-0.668029	0.523	-0.750823	0.467413	Pearson	Not Significant
HS	A6NMY6	Putative annexin A2-like protein (Annexin A2 pseudogene 2) (Lipocortin II pseudogene)	ANXA2P2	-0.22	-0.632757	0.545	-0.745472	0.476857	Pearson	Not Significant
HS	Q08431	Lactadherin (Breast epithelial antigen BA46) (HMFG) (MFGM) (Milk fat globule-EGF factor 8) (MFG-E8) (SED1) [Cleaved into: Lactadherin short form; Medin]	MFGE8	-0.36	-1.0829	0.31	-0.805779	0.351119	Pearson	Not Significant
HS	P35527	Keratin, type I cytoskeletal 9 (Cytokeratin-9) (CK-9) (Keratin-9) (K9)	KRT9	-0.14	-0.408066	0.694	-0.708703	0.534925	Pearson	Not Significant
HS	P41222	Prostaglandin-H2 D-isomerase (EC 5.3.99.2) (Beta-trace protein) (Cerebrin-28) (Glutathione-independent PGD synthase) (Lipocalin-type prostaglandin-D synthase) (L-PGDS) (Prostaglandin-D2 synthase) (PGD2 synthase) (PGDS) (PGDS2)	PTGDS	0.41	1.28252	0.236	-0.292789	0.827445	Pearson	Not Significant
HS	P45880	Voltage-dependent anion-selective channel protein 2 (VDAC-2) (hVDAC2) (Outer mitochondrial membrane protein porin 2)	VDAC2	-0.19	-0.544752	0.601	-0.731629	0.500047	Pearson	Not Significant
HS	P46459	Vesicle-fusing ATPase (EC 3.6.4.6) (N-ethylmaleimide-sensitive fusion protein) (NEM-sensitive fusion protein) (Vesicular-fusion protein NSF)	NSF	0.035	0.0986739	0.924	-0.60811	0.650218	Pearson	Not Significant
HS	P49411	Elongation factor Tu, mitochondrial (EF-Tu) (P43)	TUFM	0.091	0.258072	0.803	-0.571455	0.681502	Pearson	Not Significant
HS	P62258	14-3-3 protein epsilon (14-3-3E)	YWHAE	0.081	0.229104	0.825	-0.578286	0.675999	Pearson	Not Significant
HS	Q16853	Amine oxidase [copper-containing] 3 (EC 1.4.3.21) (Amine oxidase copper-containing 3) (Copper amine oxidase) (HPAO) (Semicarbazide-sensitive amine oxidase) (SSAO) (Vascular adhesion protein 1) (VAP-1)	AOC3	-0.22	-0.641571	0.539	-0.74682	0.474505	Pearson	Not Significant
HS	Q92765	Secreted frizzled-related protein 3 (sFRP-3) (Frezzled) (Fritz) (Frizzled-related protein 1) (FrzB-1)	FRZB	0.21	0.597122	0.567	-0.486313	0.739952	Pearson	Not Significant
HS	Q9NRN5	Olfactomedin-like protein 3 (HNOEL-iso) (hOLF44)	OLFML3	0.32	0.958925	0.366	-0.386727	0.790832	Pearson	Not Significant
NH2	P45880	Voltage-dependent anion-selective channel protein 2 (VDAC-2) (hVDAC2) (Outer mitochondrial membrane protein porin 2)	VDAC2	-0.7	-2.77368	0.0242	-0.922926	-0.126149	Pearson	Significant
NH2	P46459	Vesicle-fusing ATPase (EC 3.6.4.6) (N-ethylmaleimide-sensitive fusion protein) (NEM-sensitive fusion protein) (Vesicular-fusion protein NSF)	NSF	-0.54	-1.79445	0.11	-0.871413	0.14171	Pearson	Not Significant
NH2	P41222	Prostaglandin-H2 D-isomerase (EC 5.3.99.2) (Beta-trace protein) (Cerebrin-28) (Glutathione-independent PGD synthase) (Lipocalin-type prostaglandin-D synthase) (L-PGDS) (Prostaglandin-D2 synthase) (PGD2 synthase) (PGDS) (PGDS2)	PTGDS	0.83	4.20251	0.00299	0.418664	0.958544	Pearson	Significant
NH2	P49411	Elongation factor Tu, mitochondrial (EF-Tu) (P43)	TUFM	-0.42	-1.29615	0.231	-0.828824	0.288772	Pearson	Not Significant
NH2	P35527	Keratin, type I cytoskeletal 9 (Cytokeratin-9) (CK-9) (Keratin-9) (K9)	KRT9	-0.48	-1.54739	0.16	-0.852087	0.21449	Pearson	Not Significant
NH2	P02649	Apolipoprotein E (Apo-E)	APOE	0.67	2.57776	0.0327	0.0763538	0.915111	Pearson	Significant
NH2	P02671	Fibrinogen alpha chain [Cleaved into: Fibrinopeptide A; Fibrinogen alpha chain]	FGA	0.74	3.07728	0.0152	0.198762	0.933254	Pearson	Significant
NH2	P02743	Serum amyloid P-component (SAP) (9.5S alpha-1-glycoprotein) [Cleaved into: Serum amyloid P-component(1-203)]	APCS	0.4	1.23932	0.25	-0.30549	0.822995	Pearson	Not Significant
NH2	P04004	Vitronectin (VN) (S-protein) (Serum-spreading factor) (V75) [Cleaved into: Vitronectin V65 subunit; Vitronectin V10 subunit; Somatomedin-B]	VTN	0.55	1.83903	0.103	-0.128691	0.874568	Pearson	Not Significant
NH2	P05067	Amyloid-beta precursor protein (APP) (ABPP) (APPI) (Alzheimer disease amyloid A4 protein homolog) (Alzheimer disease amyloid protein) (Amyloid precursor protein) (Amyloid-beta (A4) precursor protein) (Amyloid-beta A4 protein) (Cerebral vascular amyloid peptide) (CVAP) (PreA4) (Protease nexin-II) (PN-II) [Cleaved into: N-APP; Soluble APP-alpha (S-APP-alpha); Soluble APP-beta (S-APP-beta); C99 (Bet…	APP	0.72	2.97614	0.0177	0.1752	0.930031	Pearson	Significant
NH2	P06576	ATP synthase subunit beta, mitochondrial (EC 7.1.2.2) (ATP synthase F1 subunit beta)	ATP5F1B	-0.55	-1.8724	0.098	-0.876867	0.118979	Pearson	Not Significant
NH2	P07355	Annexin A2 (Annexin II) (Annexin-2) (Calpactin I heavy chain) (Calpactin-1 heavy chain) (Chromobindin-8) (Lipocortin II) (Placental anticoagulant protein IV) (PAP-IV) (Protein I) (p36)	ANXA2	-0.77	-3.41133	0.00921	-0.942577	-0.272042	Pearson	Significant
NH2	P10909	Clusterin (Aging-associated gene 4 protein) (Apolipoprotein J) (Apo-J) (Complement cytolysis inhibitor) (CLI) (Complement-associated protein SP-40,40) (Ku70-binding protein 1) (NA1/NA2) (Sulfated glycoprotein 2) (SGP-2) (Testosterone-repressed prostate message 2) (TRPM-2) [Cleaved into: Clusterin beta chain (ApoJalpha) (Complement cytolysis inhibitor a chain) (SP-40,40 beta-chain); Clusterin alph…	CLU	0.57	1.96198	0.0854	-0.0930582	0.882789	Pearson	Not Significant
NH2	P17600	Synapsin-1 (Brain protein 4.1) (Synapsin I)	SYN1	-0.45	-1.44458	0.187	-0.84304	0.244923	Pearson	Not Significant
NH2	Q92765	Secreted frizzled-related protein 3 (sFRP-3) (Frezzled) (Fritz) (Frizzled-related protein 1) (FrzB-1)	FRZB	0.71	2.85395	0.0213	0.145893	0.925853	Pearson	Significant
NH2	P62258	14-3-3 protein epsilon (14-3-3E)	YWHAE	-0.3	-0.87808	0.405	-0.780427	0.4096	Pearson	Not Significant
NH2	Q08431	Lactadherin (Breast epithelial antigen BA46) (HMFG) (MFGM) (Milk fat globule-EGF factor 8) (MFG-E8) (SED1) [Cleaved into: Lactadherin short form; Medin]	MFGE8	-0.57	-1.95203	0.0867	-0.882149	0.0959245	Pearson	Not Significant
NH2	Q16853	Amine oxidase [copper-containing] 3 (EC 1.4.3.21) (Amine oxidase copper-containing 3) (Copper amine oxidase) (HPAO) (Semicarbazide-sensitive amine oxidase) (SSAO) (Vascular adhesion protein 1) (VAP-1)	AOC3	-0.75	-3.19818	0.0126	-0.93685	-0.226088	Pearson	Significant
NH2	Q9NRN5	Olfactomedin-like protein 3 (HNOEL-iso) (hOLF44)	OLFML3	0.84	4.38664	0.00233	0.447747	0.961354	Pearson	Significant
NH2	A6NMY6	Putative annexin A2-like protein (Annexin A2 pseudogene 2) (Lipocortin II pseudogene)	ANXA2P2	-0.59	-2.07047	0.0722	-0.889494	0.0620147	Pearson	Not Significant
SO3	P02649	Apolipoprotein E (Apo-E)	APOE	0.25	0.716121	0.494	-0.454406	0.757939	Pearson	Not Significant
SO3	P02671	Fibrinogen alpha chain [Cleaved into: Fibrinopeptide A; Fibrinogen alpha chain]	FGA	-0.095	-0.269034	0.795	-0.683563	0.56885	Pearson	Not Significant
SO3	P02743	Serum amyloid P-component (SAP) (9.5S alpha-1-glycoprotein) [Cleaved into: Serum amyloid P-component(1-203)]	APCS	0.08	0.226998	0.826	-0.57878	0.675596	Pearson	Not Significant
SO3	P04004	Vitronectin (VN) (S-protein) (Serum-spreading factor) (V75) [Cleaved into: Vitronectin V65 subunit; Vitronectin V10 subunit; Somatomedin-B]	VTN	0.14	0.394049	0.704	-0.538419	0.706253	Pearson	Not Significant
SO3	P05067	Amyloid-beta precursor protein (APP) (ABPP) (APPI) (Alzheimer disease amyloid A4 protein homolog) (Alzheimer disease amyloid protein) (Amyloid precursor protein) (Amyloid-beta (A4) precursor protein) (Amyloid-beta A4 protein) (Cerebral vascular amyloid peptide) (CVAP) (PreA4) (Protease nexin-II) (PN-II) [Cleaved into: N-APP; Soluble APP-alpha (S-APP-alpha); Soluble APP-beta (S-APP-beta); C99 (Bet…	APP	0.18	0.50938	0.624	-0.50921	0.725864	Pearson	Not Significant
SO3	P06576	ATP synthase subunit beta, mitochondrial (EC 7.1.2.2) (ATP synthase F1 subunit beta)	ATP5F1B	-0.15	-0.432263	0.677	-0.71289	0.528857	Pearson	Not Significant
SO3	P35527	Keratin, type I cytoskeletal 9 (Cytokeratin-9) (CK-9) (Keratin-9) (K9)	KRT9	-0.33	-1.00467	0.344	-0.796486	0.373657	Pearson	Not Significant
SO3	P41222	Prostaglandin-H2 D-isomerase (EC 5.3.99.2) (Beta-trace protein) (Cerebrin-28) (Glutathione-independent PGD synthase) (Lipocalin-type prostaglandin-D synthase) (L-PGDS) (Prostaglandin-D2 synthase) (PGD2 synthase) (PGDS) (PGDS2)	PTGDS	-0.22	-0.646031	0.536	-0.747499	0.473313	Pearson	Not Significant
SO3	P45880	Voltage-dependent anion-selective channel protein 2 (VDAC-2) (hVDAC2) (Outer mitochondrial membrane protein porin 2)	VDAC2	-0.12	-0.336883	0.745	-0.696063	0.552498	Pearson	Not Significant
SO3	P46459	Vesicle-fusing ATPase (EC 3.6.4.6) (N-ethylmaleimide-sensitive fusion protein) (NEM-sensitive fusion protein) (Vesicular-fusion protein NSF)	NSF	-0.19	-0.559274	0.591	-0.733963	0.496259	Pearson	Not Significant
SO3	P49411	Elongation factor Tu, mitochondrial (EF-Tu) (P43)	TUFM	-0.21	-0.606972	0.561	-0.74149	0.483708	Pearson	Not Significant
SO3	P07355	Annexin A2 (Annexin II) (Annexin-2) (Calpactin I heavy chain) (Calpactin-1 heavy chain) (Chromobindin-8) (Lipocortin II) (Placental anticoagulant protein IV) (PAP-IV) (Protein I) (p36)	ANXA2	0.011	0.0317496	0.975	-0.622803	0.636354	Pearson	Not Significant
SO3	P10909	Clusterin (Aging-associated gene 4 protein) (Apolipoprotein J) (Apo-J) (Complement cytolysis inhibitor) (CLI) (Complement-associated protein SP-40,40) (Ku70-binding protein 1) (NA1/NA2) (Sulfated glycoprotein 2) (SGP-2) (Testosterone-repressed prostate message 2) (TRPM-2) [Cleaved into: Clusterin beta chain (ApoJalpha) (Complement cytolysis inhibitor a chain) (SP-40,40 beta-chain); Clusterin alph…	CLU	0.14	0.395832	0.703	-0.537975	0.706565	Pearson	Not Significant
SO3	P17600	Synapsin-1 (Brain protein 4.1) (Synapsin I)	SYN1	-0.074	-0.210279	0.839	-0.672379	0.582686	Pearson	Not Significant
SO3	A6NMY6	Putative annexin A2-like protein (Annexin A2 pseudogene 2) (Lipocortin II pseudogene)	ANXA2P2	-0.087	-0.247659	0.811	-0.679533	0.573919	Pearson	Not Significant
SO3	P62258	14-3-3 protein epsilon (14-3-3E)	YWHAE	-0.37	-1.12687	0.292	-0.810798	0.33836	Pearson	Not Significant
SO3	Q08431	Lactadherin (Breast epithelial antigen BA46) (HMFG) (MFGM) (Milk fat globule-EGF factor 8) (MFG-E8) (SED1) [Cleaved into: Lactadherin short form; Medin]	MFGE8	-0.25	-0.743821	0.478	-0.761945	0.446849	Pearson	Not Significant
SO3	Q16853	Amine oxidase [copper-containing] 3 (EC 1.4.3.21) (Amine oxidase copper-containing 3) (Copper amine oxidase) (HPAO) (Semicarbazide-sensitive amine oxidase) (SSAO) (Vascular adhesion protein 1) (VAP-1)	AOC3	0.036	0.10261	0.921	-0.607233	0.65102	Pearson	Not Significant
SO3	Q92765	Secreted frizzled-related protein 3 (sFRP-3) (Frezzled) (Fritz) (Frizzled-related protein 1) (FrzB-1)	FRZB	0.063	0.178643	0.863	-0.590008	0.66622	Pearson	Not Significant
SO3	Q9NRN5	Olfactomedin-like protein 3 (HNOEL-iso) (hOLF44)	OLFML3	-0.013	-0.0360907	0.972	-0.637266	0.621863	Pearson	Not Significant
